# Supplementary material for: Respiratory disease patterns in rural Western Uganda, 2019–2022
Source: Front Pediatr. 2024 Apr 8;12:1336009. doi: 10.3389/fped.2024.1336009 (PMC11033374; doi:10.3389/fped.2024.1336009)
Supplement: Supplementary file 1 [file Datasheet1.xlsx]

## Sheet: Symptoms data
Subject Code	CvsA	Cohort	ID	Subject	Date	Month	Day	Year	Cough	Cough mild	Cough mod	Cough severe	Sore throat	Sneezing	Runny nose	Run nose mild	Run nose severe	Fever	Wheezing	Dyspnea	Date onset	4+ days?	Pts	Pts01
FAA-001-28519	Ad	FAA	1	FAA 1	2019-05-28	5	28	2019	1	0	0	1	1	1	0	0	0	0	0	0	24-5-19	1	6	1
FAA-002-28519	Ad	FAA	2	FAA 2	2019-05-28	5	28	2019	0	0	0	0	0	0	0	0	0	0	0	0	0	0	0	0
FAA-003-28519	Ad	FAA	3	FAA 3	2019-05-28	5	28	2019	1	1	0	0	0	0	0	0	0	0	0	0	0	0	1	1
FAA-004-28519	Ad	FAA	4	FAA 4	2019-05-28	5	28	2019	0	0	0	0	0	0	0	0	0	0	0	0	0	0	0	0
FAA-005-28519	Ad	FAA	5	FAA 5	2019-05-28	5	28	2019	0	0	0	0	0	0	0	0	0	0	0	0	0	0	0	0
FAA-006-28519	Ad	FAA	6	FAA 6	2019-05-28	5	28	2019	1	1	0	0	1	0	1	1	0	0	0	0	24-5-19	1	4	1
FAA-007-28519	Ad	FAA	7	FAA 7	2019-05-28	5	28	2019	0	0	0	0	0	1	0	0	0	0	0	0	0	0	1	1
FAA-008-28519	Ad	FAA	8	FAA 8	2019-05-28	5	28	2019	1	1	0	0	0	0	1	1	0	0	0	0	14-5-19	1	3	1
FAA-009-28519	Ad	FAA	9	FAA 9	2019-05-28	5	28	2019	0	0	0	0	0	1	0	0	0	0	0	0	0	0	1	1
FAA-010-30519	Ad	FAA	10	FAA 10	2019-05-30	5	30	2019	0	0	0	0	0	0	0	0	0	0	0	0	0	0	0	0
FAA-011-30519	Ad	FAA	11	FAA 11	2019-05-30	5	30	2019	0	0	0	0	0	0	0	0	0	0	0	0	0	0	0	0
FAA-012-31519	Ad	FAA	12	FAA 12	2019-05-31	5	31	2019	0	0	0	0	0	1	0	0	0	0	0	0	0	0	1	1
FAA-013-31519	Ad	FAA	13	FAA 13	2019-05-31	5	31	2019	0	0	0	0	0	0	0	0	0	0	0	0	0	0	0	0
FAA-014-31519	Ad	FAA	14	FAA 14	2019-05-31	5	31	2019	0	0	0	0	0	0	0	0	0	1	0	0	0	0	1	1
FAA-015-11619	Ad	FAA	15	FAA 15	2019-06-11	6	11	2019	1	1	0	0	0	1	0	0	0	0	0	0	20-5-19	1	3	1
FAC-012-11619	Ca	FAC	12	FAC 12	2019-06-11	6	11	2019	1	0	0	1	0	1	1	0	1	0	1	1	10-6-19	0	16	1
FAA-016-12619	Ad	FAA	16	FAA 16	2019-06-12	6	12	2019	0	0	0	0	0	0	0	0	0	0	0	0	0	0	0	0
FAC-016-12619	Ca	FAC	16	FAC 16	2019-06-12	6	12	2019	0	0	0	0	0	0	0	0	0	0	0	0	0	0	0	0
FAC-015-12619	Ca	FAC	15	FAC 15	2019-06-12	6	12	2019	0	0	0	0	0	1	1	1	0	0	0	0	9-6-19	0	2	1
FAC-013-12619	Ca	FAC	13	FAC 13	2019-06-12	6	12	2019	1	1	0	0	0	1	1	1	0	0	0	0	3-6-19	1	4	1
FAC-014-12619	Ca	FAC	14	FAC 14	2019-06-12	6	12	2019	1	0	1	0	1	0	1	0	1	0	0	0	4-6-19	0	5	1
FAC-017-12619	Ca	FAC	17	FAC 17	2019-06-12	6	12	2019	1	0	1	0	0	1	1	0	1	0	0	0	5-6-19	1	6	1
FAC-018-13619	Ca	FAC	18	FAC 18	2019-06-13	6	13	2019	0	0	0	0	0	0	1	1	0	0	0	0	0	0	1	1
FAC-019-13619	Ca	FAC	19	FAC 19	2019-06-13	6	13	2019	1	0	1	0	0	1	1	1	0	0	0	0	0	0	3	1
FAC-021-13619	Ca	FAC	21	FAC 21	2019-06-13	6	13	2019	1	0	1	0	0	1	1	1	0	0	0	0	11-6-19	0	4	1
FAC-022-13619	Ca	FAC	22	FAC 22	2019-06-13	6	13	2019	0	0	0	0	0	1	1	0	1	0	0	0	3-6-19	1	4	1
FAC-024-13619	Ca	FAC	24	FAC 24	2019-06-13	6	13	2019	1	1	0	0	0	0	1	0	1	0	0	0	31-5-19	1	4	1
FAC-020-13619	Ca	FAC	20	FAC 20	2019-06-13	6	13	2019	1	0	1	0	0	1	1	1	0	0	0	0	5-6-19	1	5	1
FAC-023-13619	Ca	FAC	23	FAC 23	2019-06-13	6	13	2019	1	1	0	0	0	1	0	0	0	0	1	1	30-5-19	1	13	1
RWT-024-19619	Cs	RWT	24	RWT 24	2019-06-19	6	19	2019	0	0	0	0	0	0	0	0	0	0	0	0	0	0	0	0
RWT-028-19619	Cs	RWT	28	RWT 28	2019-06-19	6	19	2019	0	0	0	0	0	0	0	0	0	0	0	0	0	0	0	0
RWT-030-19619	Cs	RWT	30	RWT 30	2019-06-19	6	19	2019	0	0	0	0	0	0	0	0	0	0	0	0	0	0	0	0
RWT-021-19619	Cs	RWT	21	RWT 21	2019-06-19	6	19	2019	0	0	0	0	0	1	0	0	0	0	0	0	18-6-19	0	1	1
RWT-012-19619	Cs	RWT	12	RWT 12	2019-06-19	6	19	2019	1	0	1	0	1	1	0	0	0	0	0	0	0	0	2	1
RWT-013-19619	Cs	RWT	13	RWT 13	2019-06-19	6	19	2019	0	0	0	0	0	1	1	1	0	0	0	0	0	0	2	1
RWT-016-19619	Cs	RWT	16	RWT 16	2019-06-19	6	19	2019	0	0	0	0	0	1	1	1	0	0	0	0	0	0	2	1
RWT-025-19619	Cs	RWT	25	RWT 25	2019-06-19	6	19	2019	0	0	0	0	0	1	1	0	0	0	0	0	16-6-19	0	2	1
RWT-036-19619	Cs	RWT	36	RWT 36	2019-06-19	6	19	2019	0	0	0	0	0	0	1	0	1	0	0	0	0	0	2	1
RWT-003-19619	Cs	RWT	3	RWT 3	2019-06-19	6	19	2019	0	0	0	0	0	1	1	1	0	0	0	0	15-6-19	1	3	1
RWT-004-19619	Cs	RWT	4	RWT 4	2019-06-19	6	19	2019	0	0	0	0	0	1	1	1	0	0	0	0	13-6-19	1	3	1
RWT-007-19619	Cs	RWT	7	RWT 7	2019-06-19	6	19	2019	0	0	0	0	0	1	1	0	1	0	0	0	0	0	3	1
RWT-008-19619	Cs	RWT	8	RWT 8	2019-06-19	6	19	2019	0	0	0	0	0	1	1	1	0	0	0	0	15-6-19	1	3	1
RWT-014-19619	Cs	RWT	14	RWT 14	2019-06-19	6	19	2019	0	0	0	0	0	1	1	1	0	0	0	0	2019-12-06	1	3	1
RWT-020-19619	Cs	RWT	20	RWT 20	2019-06-19	6	19	2019	1	0	1	0	0	1	0	0	0	0	0	0	16-6-19	0	3	1
RWT-029-19619	Cs	RWT	29	RWT 29	2019-06-19	6	19	2019	0	0	0	0	1	0	1	0	1	0	0	0	16-6-19	0	3	1
RWT-033-19619	Cs	RWT	33	RWT 33	2019-06-19	6	19	2019	0	0	0	0	0	1	1	0	1	0	0	0	16-6-19	0	3	1
RWT-015-19619	Cs	RWT	15	RWT 15	2019-06-19	6	19	2019	1	0	1	0	0	1	1	1	0	0	0	0	16-6-19	0	4	1
RWT-038-19619	Cs	RWT	38	RWT 38	2019-06-19	6	19	2019	1	0	1	0	0	1	1	1	0	0	0	0	19-6-19	0	4	1
RWT-001-19619	Cs	RWT	1	RWT 1	2019-06-19	6	19	2019	1	0	1	0	0	1	1	1	0	0	0	0	2019-10-06	1	5	1
RWT-002-19619	Cs	RWT	2	RWT 2	2019-06-19	6	19	2019	1	0	1	0	0	1	1	1	0	0	0	0	13-6-19	1	5	1
RWT-019-19619	Cs	RWT	19	RWT 19	2019-06-19	6	19	2019	1	0	1	0	0	0	1	0	1	0	0	0	2019-09-06	1	5	1
RWT-022-19619	Cs	RWT	22	RWT 22	2019-06-19	6	19	2019	1	0	0	1	0	1	1	1	0	0	0	0	16-6-19	0	5	1
RWT-032-19619	Cs	RWT	32	RWT 32	2019-06-19	6	19	2019	1	0	0	1	0	0	1	1	0	0	0	0	15-6-19	1	5	1
RWT-035-19619	Cs	RWT	35	RWT 35	2019-06-19	6	19	2019	1	0	0	1	0	0	1	0	1	0	0	0	16-6-19	0	5	1
RWT-009-19619	Cs	RWT	9	RWT 9	2019-06-19	6	19	2019	1	0	0	1	1	1	1	1	0	0	0	0	16-6-19	0	6	1
RWT-010-19619	Cs	RWT	10	RWT 10	2019-06-19	6	19	2019	1	0	1	0	1	1	1	0	1	0	0	0	17-6-19	0	6	1
RWT-017-19619	Cs	RWT	17	RWT 17	2019-06-19	6	19	2019	1	0	1	0	1	1	1	1	0	0	0	0	"MANY DAYS"	1	6	1
RWT-023-19619	Cs	RWT	23	RWT 23	2019-06-19	6	19	2019	1	0	0	1	0	1	1	1	0	0	0	0	13-6-19	1	6	1
RWT-034-19619	Cs	RWT	34	RWT 34	2019-06-19	6	19	2019	1	0	0	1	1	0	1	0	1	0	0	0	0	0	6	1
RWT-005-19619	Cs	RWT	5	RWT 5	2019-06-19	6	19	2019	1	0	0	1	1	1	1	0	1	0	0	0	16-6-19	0	7	1
RWT-006-19619	Cs	RWT	6	RWT 6	2019-06-19	6	19	2019	1	0	0	1	1	1	1	0	1	0	0	0	0	0	7	1
RWT-031-19619	Cs	RWT	31	RWT 31	2019-06-19	6	19	2019	1	0	0	1	1	1	1	0	1	0	0	0	17-6-19	0	7	1
RWT-037-19619	Cs	RWT	37	RWT 37	2019-06-19	6	19	2019	1	0	0	1	0	1	1	0	1	0	0	0	14-6-19	1	7	1
RWT-027-19619	Cs	RWT	27	RWT 27	2019-06-19	6	19	2019	1	0	1	0	1	0	1	1	0	0	0	1	0	0	9	1
RWT-026-19619	Cs	RWT	26	RWT 26	2019-06-19	6	19	2019	1	0	0	1	1	0	1	0	1	0	0	1	16-6-19	0	11	1
RWT-018-19619	Cs	RWT	18	RWT 18	2019-06-19	6	19	2019	1	0	0	1	1	1	1	0	1	0	1	0	16-6-19	0	12	1
RWT-011-19619	Cs	RWT	11	RWT 11	2019-06-19	6	19	2019	1	0	1	0	1	1	1	0	1	0	1	1	16-6-19	0	16	1
FAC-001-24619	Ca	FAC	1	FAC 1	2019-06-24	6	24	2019	0	0	0	0	0	0	0	0	0	0	0	0	0	0	0	0
FAC-010-24619	Ca	FAC	10	FAC 10	2019-06-24	6	24	2019	0	0	0	0	0	0	0	0	0	0	0	0	0	0	0	0
FAC-003-24619	Ca	FAC	3	FAC 3	2019-06-24	6	24	2019	0	0	0	0	0	0	1	1	0	0	0	0	20-6-19	1	2	1
FAC-002-24619	Ca	FAC	2	FAC 2	2019-06-24	6	24	2019	0	0	0	0	0	1	1	1	0	0	0	0	18-6-19	1	3	1
FAC-004-24619	Ca	FAC	4	FAC 4	2019-06-24	6	24	2019	1	1	0	0	0	1	1	1	0	0	0	0	0	0	3	1
FAC-005-24619	Ca	FAC	5	FAC 5	2019-06-24	6	24	2019	0	0	0	0	0	1	1	0	1	0	0	0	24-6-19	0	3	1
FAC-006-24619	Ca	FAC	6	FAC 6	2019-06-24	6	24	2019	1	1	0	0	0	1	1	1	0	0	0	0	21-6-19	0	3	1
FAC-007-24619	Ca	FAC	7	FAC 7	2019-06-24	6	24	2019	1	1	0	0	0	1	1	1	0	0	0	0	22-6-19	0	3	1
FAC-008-24619	Ca	FAC	8	FAC 8	2019-06-24	6	24	2019	1	0	0	1	0	0	0	0	0	0	0	0	22-6-19	0	3	1
FAC-009-24619	Ca	FAC	9	FAC 9	2019-06-24	6	24	2019	1	1	0	0	0	1	1	1	0	0	0	0	21-6-19	0	3	1
FAC-011-24619	Ca	FAC	11	FAC 11	2019-06-24	6	24	2019	1	0	0	1	0	1	1	0	1	0	0	0	18-6-19	1	7	1
KKO-042-24619	Cs	KKO	42	KKO 42	2019-06-24	6	24	2019	0	0	0	0	0	0	0	0	0	0	0	0	0	0	0	0
KKO-056-24619	Cs	KKO	56	KKO 56	2019-06-24	6	24	2019	0	0	0	0	0	0	0	0	0	0	0	0	0	0	0	0
KKO-065-24619	Cs	KKO	65	KKO 65	2019-06-24	6	24	2019	0	0	0	0	0	0	0	0	0	0	0	0	0	0	0	0
KKO-067-24619	Cs	KKO	67	KKO 67	2019-06-24	6	24	2019	0	0	0	0	0	0	0	0	0	0	0	0	0	0	0	0
KKO-069-24619	Cs	KKO	69	KKO 69	2019-06-24	6	24	2019	0	0	0	0	0	0	0	0	0	0	0	0	0	0	0	0
KKO-062-24619	Cs	KKO	62	KKO 62	2019-06-24	6	24	2019	1	1	0	0	0	0	0	0	0	0	0	0	0	0	1	1
KKO-063-24619	Cs	KKO	63	KKO 63	2019-06-24	6	24	2019	1	1	0	0	0	0	0	0	0	0	0	0	0	0	1	1
KKO-064-24619	Cs	KKO	64	KKO 64	2019-06-24	6	24	2019	1	1	0	0	0	0	0	0	0	0	0	0	0	0	1	1
KKO-039-24619	Cs	KKO	39	KKO 39	2019-06-24	6	24	2019	1	0	1	0	0	0	0	0	0	0	0	0	21-6-19	0	2	1
KKO-041-24619	Cs	KKO	41	KKO 41	2019-06-24	6	24	2019	1	1	0	0	0	0	1	1	0	0	0	0	0	0	2	1
KKO-043-24619	Cs	KKO	43	KKO 43	2019-06-24	6	24	2019	1	1	0	0	0	0	0	0	0	0	0	0	20-6-19	1	2	1
KKO-050-24619	Cs	KKO	50	KKO 50	2019-06-24	6	24	2019	0	0	0	0	0	0	1	0	1	0	0	0	0	0	2	1
KKO-066-24619	Cs	KKO	66	KKO 66	2019-06-24	6	24	2019	1	1	0	0	1	0	0	0	0	0	0	0	21-6-19	0	2	1
KKO-068-24619	Cs	KKO	68	KKO 68	2019-06-24	6	24	2019	1	1	0	0	0	0	0	0	0	0	0	0	18-6-19	1	2	1
KKO-070-24619	Cs	KKO	70	KKO 70	2019-06-24	6	24	2019	1	1	0	0	0	0	0	0	0	0	0	0	13-6-19	1	2	1
KKO-045-24619	Cs	KKO	45	KKO 45	2019-06-24	6	24	2019	1	0	1	0	1	0	0	0	0	0	0	0	19-6-19	1	4	1
KKO-054-24619	Cs	KKO	54	KKO 54	2019-06-24	6	24	2019	1	0	1	0	1	0	0	0	0	0	0	0	18-6-19	1	4	1
KKO-072-24619	Cs	KKO	72	KKO 72	2019-06-24	6	24	2019	1	0	1	0	0	0	1	1	0	0	0	0	20-6-19	1	4	1
KKO-073-24619	Cs	KKO	73	KKO 73	2019-06-24	6	24	2019	1	1	0	0	1	0	1	0	1	0	0	0	21-6-19	0	4	1
KKO-040-24619	Cs	KKO	40	KKO 40	2019-06-24	6	24	2019	1	0	1	0	0	1	1	1	0	0	0	0	19-6-19	1	5	1
KKO-053-24619	Cs	KKO	53	KKO 53	2019-06-24	6	24	2019	1	0	1	0	0	0	1	0	1	0	0	0	20-6-19	1	5	1
KKO-055-24619	Cs	KKO	55	KKO 55	2019-06-24	6	24	2019	1	1	0	0	1	1	1	0	1	0	0	0	21-6-19	0	5	1
KKO-057-24619	Cs	KKO	57	KKO 57	2019-06-24	6	24	2019	1	0	1	0	0	1	1	0	1	0	0	0	0	0	5	1
KKO-071-24619	Cs	KKO	71	KKO 71	2019-06-24	6	24	2019	1	0	1	0	1	0	1	0	1	0	0	0	21-6-19	0	5	1
KKO-044-24619	Cs	KKO	44	KKO 44	2019-06-24	6	24	2019	1	1	0	0	1	1	1	0	1	0	0	0	20-6-19	1	6	1
KKO-048-24619	Cs	KKO	48	KKO 48	2019-06-24	6	24	2019	1	0	1	0	1	1	1	1	0	0	0	0	19-6-19	1	6	1
KKO-059-24619	Cs	KKO	59	KKO 59	2019-06-24	6	24	2019	1	0	0	1	0	1	1	0	1	0	0	0	22-6-19	0	6	1
KKO-074-24619	Cs	KKO	74	KKO 74	2019-06-24	6	24	2019	1	0	0	1	0	1	1	1	0	0	0	0	19-6-19	1	6	1
KKO-049-24619	Cs	KKO	49	KKO 49	2019-06-24	6	24	2019	1	0	0	1	1	1	1	0	1	0	0	0	22-6-19	0	7	1
KKO-060-24619	Cs	KKO	60	KKO 60	2019-06-24	6	24	2019	1	0	0	1	1	0	1	0	1	0	0	0	18-6-19	1	7	1
KKO-061-24619	Cs	KKO	61	KKO 61	2019-06-24	6	24	2019	1	0	0	1	1	0	1	0	1	0	0	0	14-6-19	1	7	1
KKO-047-24619	Cs	KKO	47	KKO 47	2019-06-24	6	24	2019	1	1	0	0	1	0	1	1	0	0	0	1	22-6-19	0	8	1
KKO-058-24619	Cs	KKO	58	KKO 58	2019-06-24	6	24	2019	1	0	0	1	1	1	1	0	1	0	0	0	14-6-19	1	8	1
KKO-051-24619	Cs	KKO	51	KKO 51	2019-06-24	6	24	2019	1	1	0	0	0	1	1	0	1	0	0	1	22-6-19	0	9	1
KKO-046-24619	Cs	KKO	46	KKO 46	2019-06-24	6	24	2019	1	0	0	1	0	1	1	0	1	0	0	1	21-6-19	0	11	1
KKO-052-24619	Cs	KKO	52	KKO 52	2019-06-24	6	24	2019	1	0	1	0	1	0	1	0	1	0	0	1	19-6-19	1	11	1
FAC-025-26619	Ca	FAC	25	FAC 25	2019-06-26	6	26	2019	1	1	0	0	0	0	0	0	0	0	0	0	0	1	2	1
FAC-026-26619	Ca	FAC	26	FAC 26	2019-06-26	6	26	2019	1	1	0	0	0	0	0	0	0	0	0	0	0	0	1	1
KNS-086-26619	Cs	KNS	86	KNS 86	2019-06-26	6	26	2019	0	0	0	0	0	0	0	0	0	0	0	0	0	0	0	0
KNS-098-26619	Cs	KNS	98	KNS 98	2019-06-26	6	26	2019	0	0	0	0	0	0	0	0	0	0	0	0	0	0	0	0
KNS-106-26619	Cs	KNS	106	KNS 106	2019-06-26	6	26	2019	0	0	0	0	0	0	0	0	0	0	0	0	0	0	0	0
KNS-113-26619	Cs	KNS	113	KNS 113	2019-06-26	6	26	2019	0	0	0	0	0	0	0	0	0	0	0	0	0	0	0	0
KNS-119-26619	Cs	KNS	119	KNS 119	2019-06-26	6	26	2019	0	0	0	0	0	0	0	0	0	0	0	0	0	0	0	0
KNS-111-26619	Cs	KNS	111	KNS 111	2019-06-26	6	26	2019	0	0	0	0	0	0	1	1	0	0	0	0	0	0	1	1
KNS-123-26619	Cs	KNS	123	KNS 123	2019-06-26	6	26	2019	1	1	0	0	0	0	0	0	0	0	0	0	0	0	1	1
KNS-080-26619	Cs	KNS	80	KNS 80	2019-06-26	6	26	2019	1	0	1	0	0	0	0	0	0	0	0	0	23-6-19	0	2	1
KNS-081-26619	Cs	KNS	81	KNS 81	2019-06-26	6	26	2019	1	1	0	0	0	0	1	1	0	0	0	0	0	0	2	1
KNS-094-26619	Cs	KNS	94	KNS 94	2019-06-26	6	26	2019	1	1	0	0	0	0	0	0	0	0	0	0	16-6-19	1	2	1
KNS-114-26619	Cs	KNS	114	KNS 114	2019-06-26	6	26	2019	0	0	0	0	0	0	1	0	1	0	0	0	0	0	2	1
KNS-120-26619	Cs	KNS	120	KNS 120	2019-06-26	6	26	2019	0	0	0	0	0	0	1	0	1	0	0	0	0	0	2	1
KNS-077-26619	Cs	KNS	77	KNS 77	2019-06-26	6	26	2019	1	1	0	0	0	0	1	0	1	0	0	0	23-6-19	0	3	1
KNS-087-26619	Cs	KNS	87	KNS 87	2019-06-26	6	26	2019	0	0	0	0	0	0	1	0	1	0	0	0	19-6-19	1	3	1
KNS-088-26619	Cs	KNS	88	KNS 88	2019-06-26	6	26	2019	1	1	0	0	0	0	1	0	1	0	0	0	0	0	3	1
KNS-093-26619	Cs	KNS	93	KNS 93	2019-06-26	6	26	2019	1	1	0	0	0	0	1	1	0	0	0	0	21-6-19	1	3	1
KNS-096-26619	Cs	KNS	96	KNS 96	2019-06-26	6	26	2019	1	0	0	1	0	0	0	0	0	0	0	0	23-6-19	0	3	1
KNS-101-26619	Cs	KNS	101	KNS 101	2019-06-26	6	26	2019	0	0	0	0	0	0	1	0	1	0	0	0	22-6-19	1	3	1
KNS-102-26619	Cs	KNS	102	KNS 102	2019-06-26	6	26	2019	0	0	0	0	0	1	1	0	1	0	0	0	0	0	3	1
KNS-107-26619	Cs	KNS	107	KNS 107	2019-06-26	6	26	2019	1	1	0	0	0	0	1	1	0	0	0	0	22-6-19	1	3	1
KNS-117-26619	Cs	KNS	117	KNS 117	2019-06-26	6	26	2019	1	1	0	0	1	0	1	1	0	0	0	0	0	0	3	1
KNS-118-26619	Cs	KNS	118	KNS 118	2019-06-26	6	26	2019	1	1	0	0	0	1	1	1	0	0	0	0	24-6-19	0	3	1
KNS-083-26619	Cs	KNS	83	KNS 83	2019-06-26	6	26	2019	1	1	0	0	0	1	1	1	0	0	0	0	20-6-19	1	4	1
KNS-095-26619	Cs	KNS	95	KNS 95	2019-06-26	6	26	2019	1	0	0	1	0	0	1	1	0	0	0	0	24-6-19	0	4	1
KNS-100-26619	Cs	KNS	100	KNS 100	2019-06-26	6	26	2019	1	0	1	0	0	0	1	0	1	0	0	0	0	0	4	1
KNS-084-26619	Cs	KNS	84	KNS 84	2019-06-26	6	26	2019	1	0	0	1	0	0	1	0	1	0	0	0	23-6-19	0	5	1
KNS-089-26619	Cs	KNS	89	KNS 89	2019-06-26	6	26	2019	1	0	0	1	0	0	1	0	1	0	0	0	0	0	5	1
KNS-090-26619	Cs	KNS	90	KNS 90	2019-06-26	6	26	2019	1	0	0	1	1	0	1	1	0	0	0	0	24-6-19	0	5	1
KNS-092-26619	Cs	KNS	92	KNS 92	2019-06-26	6	26	2019	1	0	0	1	0	0	1	0	1	0	0	0	23-6-19	0	5	1
KNS-099-26619	Cs	KNS	99	KNS 99	2019-06-26	6	26	2019	1	0	1	0	0	0	1	0	1	0	0	0	20-6-19	1	5	1
KNS-104-26619	Cs	KNS	104	KNS 104	2019-06-26	6	26	2019	1	0	0	1	0	0	1	0	1	0	0	0	24-6-19	0	5	1
KNS-105-26619	Cs	KNS	105	KNS 105	2019-06-26	6	26	2019	1	0	0	1	0	0	1	0	1	0	0	0	23-6-19	0	5	1
KNS-116-26619	Cs	KNS	116	KNS 116	2019-06-26	6	26	2019	1	0	0	1	0	0	1	0	1	0	0	0	0	0	5	1
KNS-078-26619	Cs	KNS	78	KNS 78	2019-06-26	6	26	2019	1	0	1	0	1	1	1	0	1	0	0	0	24-6-19	0	6	1
KNS-082-26619	Cs	KNS	82	KNS 82	2019-06-26	6	26	2019	1	0	0	1	1	0	1	0	1	0	0	0	0	0	6	1
KNS-103-26619	Cs	KNS	103	KNS 103	2019-06-26	6	26	2019	1	0	0	1	0	0	1	0	1	0	0	0	21-6-19	1	6	1
KNS-110-26619	Cs	KNS	110	KNS 110	2019-06-26	6	26	2019	1	0	0	1	1	0	1	0	1	0	0	0	0	0	6	1
KNS-112-26619	Cs	KNS	112	KNS 112	2019-06-26	6	26	2019	1	0	0	1	1	0	1	0	1	0	0	0	0	0	6	1
KNS-121-26619	Cs	KNS	121	KNS 121	2019-06-26	6	26	2019	1	0	0	1	0	1	1	0	1	0	0	0	0	0	6	1
KNS-122-26619	Cs	KNS	122	KNS 122	2019-06-26	6	26	2019	1	0	1	0	1	1	1	0	1	0	0	0	23-6-19	0	6	1
KNS-097-26619	Cs	KNS	97	KNS 97	2019-06-26	6	26	2019	1	0	0	1	1	1	1	1	0	0	0	0	20-6-19	1	7	1
KNS-115-26619	Cs	KNS	115	KNS 115	2019-06-26	6	26	2019	1	0	0	1	1	1	1	0	1	0	0	0	22-6-19	1	8	1
KNS-079-26619	Cs	KNS	79	KNS 79	2019-06-26	6	26	2019	1	0	0	1	1	0	1	1	0	0	0	1	0	0	10	1
KNS-108-26619	Cs	KNS	108	KNS 108	2019-06-26	6	26	2019	1	0	0	1	1	0	1	1	0	0	0	1	24-6-19	0	10	1
KNS-109-26619	Cs	KNS	109	KNS 109	2019-06-26	6	26	2019	1	0	0	1	1	0	1	0	1	0	0	1	23-6-19	0	11	1
KNS-124-26619	Cs	KNS	124	KNS 124	2019-06-26	6	26	2019	1	0	0	1	1	0	0	0	0	0	0	1	19-6-19	1	11	1
KNS-076-26619	Cs	KNS	76	KNS 76	2019-06-26	6	26	2019	1	0	0	1	1	0	0	0	0	0	0	1	19-6-19	1	12	1
KNS-091-26619	Cs	KNS	91	KNS 91	2019-06-26	6	26	2019	1	0	0	1	1	1	1	0	1	0	0	1	20-6-19	1	13	1
KNS-085-26619	Cs	KNS	85	KNS 85	2019-06-26	6	26	2019	1	0	0	1	1	1	1	0	1	0	1	1	23-6-19	0	14	1
KKO-075-27619	Cs	KKO	75	KKO 75	2019-06-27	6	27	2019	0	0	0	0	0	1	1	1	0	0	0	0	23-6-19	0	2	1
KKO-127-27619	Cs	KKO	127	KKO 127	2019-06-27	6	27	2019	0	0	0	0	0	0	1	1	0	0	0	0	20-6-19	1	1	1
KKO-125-27619	Cs	KKO	125	KKO 125	2019-06-27	6	27	2019	1	0	1	0	0	1	0	0	0	0	0	0	25-6-19	0	3	1
KKO-128-27619	Cs	KKO	128	KKO 128	2019-06-27	6	27	2019	1	0	1	0	1	1	1	0	1	0	0	0	0	0	6	1
KKO-126-27619	Cs	KKO	126	KKO 126	2019-06-27	6	27	2019	0	0	0	0	0	0	0	0	0	0	0	0	0	0	0	0
KKO-130-01719	Cs	KKO	130	KKO 130	2019-07-01	7	1	2019	0	0	0	0	0	0	1	1	0	0	0	0	0	0	1	1
KKO-133-01719	Cs	KKO	133	KKO 133	2019-07-01	7	1	2019	1	1	0	0	0	0	0	0	0	0	0	0	0	0	1	1
KKO-131-01719	Cs	KKO	131	KKO 131	2019-07-01	7	1	2019	0	0	0	0	0	0	1	0	1	0	0	0	0	0	2	1
KKO-132-01719	Cs	KKO	132	KKO 132	2019-07-01	7	1	2019	1	0	1	0	0	0	0	0	0	0	0	0	0	0	2	1
KKO-138-01719	Cs	KKO	138	KKO 138	2019-07-01	7	1	2019	1	1	0	0	0	0	1	1	0	0	0	0	28-6-19	0	2	1
KKO-142-01719	Cs	KKO	142	KKO 142	2019-07-01	7	1	2019	0	0	0	0	0	1	1	1	0	0	0	0	26-6-19	1	3	1
KKO-129-01719	Cs	KKO	129	KKO 129	2019-07-01	7	1	2019	1	0	0	1	0	1	0	0	0	0	0	0	0	0	4	1
KKO-134-01719	Cs	KKO	134	KKO 134	2019-07-01	7	1	2019	1	0	1	0	0	1	1	1	0	0	0	0	0	0	4	1
KKO-139-01719	Cs	KKO	139	KKO 139	2019-07-01	7	1	2019	1	0	1	0	0	1	1	1	0	0	0	0	30-6-19	0	4	1
KKO-143-01719	Cs	KKO	143	KKO 143	2019-07-01	7	1	2019	1	0	1	0	0	1	1	1	0	0	0	0	29-6-19	0	4	1
KKO-137-01719	Cs	KKO	137	KKO 137	2019-07-01	7	1	2019	1	0	1	0	1	1	1	1	0	0	0	0	28-6-19	0	5	1
KKO-141-01719	Cs	KKO	141	KKO 141	2019-07-01	7	1	2019	1	0	1	0	1	1	1	1	0	0	0	0	29-6-19	0	5	1
KKO-135-01719	Cs	KKO	135	KKO 135	2019-07-01	7	1	2019	1	0	1	0	1	1	1	0	1	0	0	0	0	0	6	1
KKO-136-01719	Cs	KKO	136	KKO 136	2019-07-01	7	1	2019	1	0	1	0	1	1	1	1	0	0	0	0	26-6-19	1	6	1
KKO-140-01719	Cs	KKO	140	KKO 140	2019-07-01	7	1	2019	1	0	1	0	1	1	1	0	1	0	1	0	0	0	11	1
RWT-148-02719	Cs	RWT	148	RWT 148	2019-07-02	7	2	2019	1	1	0	0	0	0	1	1	0	0	0	0	30-6-19	0	2	1
RWT-149-02719	Cs	RWT	149	RWT 149	2019-07-02	7	2	2019	1	0	1	0	0	0	0	0	0	0	0	0	30-6-19	0	2	1
RWT-151-02719	Cs	RWT	151	RWT 151	2019-07-02	7	2	2019	0	0	0	0	0	0	1	1	0	0	0	0	26-6-19	1	2	1
RWT-154-02719	Cs	RWT	154	RWT 154	2019-07-02	7	2	2019	1	1	0	0	0	0	1	1	0	0	0	0	29-6-19	0	2	1
RWT-147-02719	Cs	RWT	147	RWT 147	2019-07-02	7	2	2019	1	1	0	0	0	0	1	0	1	0	0	0	30-6-19	0	3	1
RWT-152-02719	Cs	RWT	152	RWT 152	2019-07-02	7	2	2019	1	1	0	0	0	1	1	1	0	0	0	0	29-6-19	0	3	1
RWT-155-02719	Cs	RWT	155	RWT 155	2019-07-02	7	2	2019	1	1	0	0	0	0	1	0	1	0	0	0	2019-01-07	0	3	1
RWT-146-02719	Cs	RWT	146	RWT 146	2019-07-02	7	2	2019	0	0	0	0	0	1	1	0	1	0	0	0	22-6-19	1	4	1
RWT-159-02719	Cs	RWT	159	RWT 159	2019-07-02	7	2	2019	1	1	0	0	0	0	1	0	1	0	0	0	27-6-19	1	4	1
RWT-158-02719	Cs	RWT	158	RWT 158	2019-07-02	7	2	2019	1	1	0	0	0	1	1	0	1	0	0	0	28-6-19	1	5	1
RWT-156-02719	Cs	RWT	156	RWT 156	2019-07-02	7	2	2019	1	0	0	1	1	1	1	1	0	0	0	0	30-6-19	0	6	1
RWT-144-02719	Cs	RWT	144	RWT 144	2019-07-02	7	2	2019	1	0	0	1	1	1	1	0	1	0	0	0	30-6-19	0	7	1
RWT-153-02719	Cs	RWT	153	RWT 153	2019-07-02	7	2	2019	1	0	0	1	1	1	1	0	1	0	0	0	29-6-19	0	7	1
RWT-157-02719	Cs	RWT	157	RWT 157	2019-07-02	7	2	2019	1	0	0	1	1	0	1	1	0	0	0	0	27-6-19	1	7	1
RWT-150-02719	Cs	RWT	150	RWT 150	2019-07-02	7	2	2019	1	0	0	1	1	1	1	0	1	0	0	0	26-6-19	1	8	1
RWT-145-02719	Cs	RWT	145	RWT 145	2019-07-02	7	2	2019	1	0	0	1	1	1	1	0	1	0	0	1	22-6-19	1	13	1
FAA-017-04719	Ad	FAA	17	FAA 17	2019-07-04	7	4	2019	0	0	0	0	0	0	0	0	0	0	0	0	0	0	0	0
FAA-018-04719	Ad	FAA	18	FAA 18	2019-07-04	7	4	2019	0	0	0	0	0	0	0	0	0	0	0	1	2019-04-05	1	6	1
FAA-019-04719	Ad	FAA	19	FAA 19	2019-07-04	7	4	2019	0	0	0	0	0	1	0	0	0	0	0	0	28-5-19	1	2	1
FAA-020-04719	Ad	FAA	20	FAA 20	2019-07-04	7	4	2019	0	0	0	0	0	0	0	0	0	0	0	0	0	0	0	0
FAA-021-04719	Ad	FAA	21	FAA 21	2019-07-04	7	4	2019	0	0	0	0	0	0	1	1	0	0	0	0	24-6-19	1	2	1
FAA-022-04719	Ad	FAA	22	FAA 22	2019-07-04	7	4	2019	0	0	0	0	0	1	1	1	0	0	0	0	28-6-19	1	3	1
FAA-023-04719	Ad	FAA	23	FAA 23	2019-07-04	7	4	2019	0	0	0	0	0	0	0	0	0	0	0	0	0	0	0	0
KNS-164-04719	Cs	KNS	164	KNS 164	2019-07-04	7	4	2019	0	0	0	0	0	0	0	0	0	0	0	0	0	0	0	0
KNS-166-04719	Cs	KNS	166	KNS 166	2019-07-04	7	4	2019	0	0	0	0	0	0	0	0	0	0	0	0	0	0	0	0
KNS-169-04719	Cs	KNS	169	KNS 169	2019-07-04	7	4	2019	0	0	0	0	0	0	0	0	0	0	0	0	0	0	0	0
KNS-171-04719	Cs	KNS	171	KNS 171	2019-07-04	7	4	2019	0	0	0	0	0	0	0	0	0	0	0	0	0	0	0	0
KNS-172-04719	Cs	KNS	172	KNS 172	2019-07-04	7	4	2019	0	0	0	0	0	0	0	0	0	0	0	0	0	0	0	0
KNS-173-04719	Cs	KNS	173	KNS 173	2019-07-04	7	4	2019	0	0	0	0	0	0	0	0	0	0	0	0	0	0	0	0
KNS-161-04719	Cs	KNS	161	KNS 161	2019-07-04	7	4	2019	1	1	0	0	0	0	1	1	0	0	0	0	0	0	2	1
KNS-179-04719	Cs	KNS	179	KNS 179	2019-07-04	7	4	2019	1	1	0	0	0	0	1	1	0	0	0	0	0	0	2	1
KNS-175-04719	Cs	KNS	175	KNS 175	2019-07-04	7	4	2019	1	1	0	0	0	1	1	1	0	0	0	0	2019-02-07	0	3	1
KNS-177-04719	Cs	KNS	177	KNS 177	2019-07-04	7	4	2019	1	1	0	0	1	0	1	1	0	0	0	0	2019-01-07	0	3	1
KNS-165-04719	Cs	KNS	165	KNS 165	2019-07-04	7	4	2019	1	1	0	0	1	1	1	1	0	0	0	0	2019-01-07	0	4	1
KNS-167-04719	Cs	KNS	167	KNS 167	2019-07-04	7	4	2019	1	1	0	0	1	1	1	1	0	0	0	0	0	0	4	1
KNS-178-04719	Cs	KNS	178	KNS 178	2019-07-04	7	4	2019	1	0	0	1	0	0	0	0	0	0	0	0	29-6-19	1	4	1
KNS-162-04719	Cs	KNS	162	KNS 162	2019-07-04	7	4	2019	1	0	1	0	0	1	1	0	1	0	0	0	0	0	5	1
KNS-174-04719	Cs	KNS	174	KNS 174	2019-07-04	7	4	2019	1	1	0	0	0	1	1	0	1	0	0	0	30-6-19	1	5	1
KNS-176-04719	Cs	KNS	176	KNS 176	2019-07-04	7	4	2019	1	0	0	1	1	0	1	1	0	0	0	0	2019-01-07	0	5	1
KNS-160-04719	Cs	KNS	160	KNS 160	2019-07-04	7	4	2019	1	1	0	0	1	1	1	0	1	0	0	0	30-6-19	1	6	1
KNS-170-04719	Cs	KNS	170	KNS 170	2019-07-04	7	4	2019	1	0	0	1	1	0	1	0	1	0	0	0	2019-01-07	0	6	1
KNS-163-04719	Cs	KNS	163	KNS 163	2019-07-04	7	4	2019	1	0	0	1	0	1	1	0	1	0	0	0	29-6-19	1	7	1
KNS-168-04719	Cs	KNS	168	KNS 168	2019-07-04	7	4	2019	1	0	0	1	1	1	1	0	1	0	0	0	0	0	7	1
FAA-011-05719	Ad	FAA	11	FAA 11	2019-07-05	7	5	2019	1	0	1	0	0	0	0	0	0	0	0	1	30-6-19	1	8	1
FAA-012-05719	Ad	FAA	12	FAA 12	2019-07-05	7	5	2019	0	0	0	0	0	0	0	0	0	0	0	0	0	0	0	0
FAA-013-05719	Ad	FAA	13	FAA 13	2019-07-05	7	5	2019	0	0	0	0	0	0	0	0	0	0	0	0	0	0	0	0
FAA-014-05719	Ad	FAA	14	FAA 14	2019-07-05	7	5	2019	0	0	0	0	0	0	0	0	0	0	0	0	0	0	0	0
FAA-016-05719	Ad	FAA	16	FAA 16	2019-07-05	7	5	2019	0	0	0	0	0	1	1	1	0	0	0	0	0	0	2	1
FAA-024-05719	Ad	FAA	24	FAA 24	2019-07-05	7	5	2019	1	1	0	0	0	1	1	1	0	0	0	0	28-6-19	1	4	1
FAA-010-05719	Ad	FAA	10	FAA 10	2019-07-05	7	5	2019	0	0	0	0	0	0	0	0	0	0	0	0	0	0	0	0
FAA-001-09719	Ad	FAA	1	FAA 1	2019-07-09	7	9	2019	0	0	0	0	0	0	0	0	0	0	0	0	0	0	0	0
FAA-002-09719	Ad	FAA	2	FAA 2	2019-07-09	7	9	2019	0	0	0	0	0	0	0	0	0	0	0	0	0	0	0	0
FAA-003-09719	Ad	FAA	3	FAA 3	2019-07-09	7	9	2019	0	0	0	0	0	0	0	0	0	0	0	0	0	0	0	0
FAA-004-09719	Ad	FAA	4	FAA 4	2019-07-09	7	9	2019	0	0	0	0	0	1	1	1	0	0	0	0	2019-05-07	1	3	1
FAA-005-09719	Ad	FAA	5	FAA 5	2019-07-09	7	9	2019	0	0	0	0	0	0	0	0	0	0	0	0	0	0	0	0
FAA-006-09719	Ad	FAA	6	FAA 6	2019-07-09	7	9	2019	1	0	1	0	0	1	1	1	0	0	0	0	0	0	4	1
FAA-007-09719	Ad	FAA	7	FAA 7	2019-07-09	7	9	2019	0	0	0	0	0	0	0	0	0	0	0	0	0	0	0	0
FAA-008-09719	Ad	FAA	8	FAA 8	2019-07-09	7	9	2019	0	0	0	0	0	0	0	0	0	0	0	0	0	0	0	0
FAA-009-09719	Ad	FAA	9	FAA 9	2019-07-09	7	9	2019	0	0	0	0	0	0	0	0	0	0	0	0	0	0	0	0
FAA-025-09719	Ad	FAA	25	FAA 25	2019-07-09	7	9	2019	0	0	0	0	0	0	0	0	0	0	0	0	0	0	0	0
FAA-015-09719	Ad	FAA	15	FAA 15	2019-07-09	7	9	2019	0	0	0	0	0	1	1	1	0	0	0	0	0	0	2	1
FAA-026-09719	Ad	FAA	26	FAA 26	2019-07-09	7	9	2019	0	0	0	0	0	0	0	0	0	0	0	0	0	0	0	0
RWT-016-23719	Cs	RWT	16	RWT 16	2019-07-23	7	23	2019	0	0	0	0	0	0	0	0	0	0	0	0	0	0	0	0
RWT-007-23719	Cs	RWT	7	RWT 7	2019-07-23	7	23	2019	1	1	0	0	0	0	0	0	0	0	0	0	0	0	1	1
RWT-013-23719	Cs	RWT	13	RWT 13	2019-07-23	7	23	2019	1	1	0	0	0	0	0	0	0	0	0	0	21-7-19	0	1	1
RWT-009-23719	Cs	RWT	9	RWT 9	2019-07-23	7	23	2019	1	1	0	0	0	0	0	0	0	0	0	0	22-7-19	0	1	1
RWT-014-23719	Cs	RWT	14	RWT 14	2019-07-23	7	23	2019	1	1	0	0	0	0	0	0	0	0	0	0	21-7-19	0	1	1
RWT-005-23719	Cs	RWT	5	RWT 5	2019-07-23	7	23	2019	1	1	0	0	1	0	0	0	0	0	0	0	21-7-19	0	2	1
RWT-038-23719	Cs	RWT	38	RWT 38	2019-07-23	7	23	2019	1	0	1	0	0	0	1	1	0	0	0	0	22-7-19	0	3	1
RWT-001-23719	Cs	RWT	1	RWT 1	2019-07-23	7	23	2019	1	1	0	0	0	0	1	1	0	0	0	0	13-7-19	1	3	1
RWT-004-23719	Cs	RWT	4	RWT 4	2019-07-23	7	23	2019	1	1	0	0	0	0	1	1	0	0	0	0	18-7-19	1	3	1
RWT-019-23719	Cs	RWT	19	RWT 19	2019-07-23	7	23	2019	1	1	0	0	0	0	1	1	0	0	0	0	17-7-19	1	3	1
RWT-154-23719	Cs	RWT	154	RWT 154	2019-07-23	7	23	2019	1	1	0	0	1	0	1	1	0	0	0	0	23-7-19	0	3	1
RWT-003-23719	Cs	RWT	3	RWT 3	2019-07-23	7	23	2019	1	0	1	0	0	0	1	1	0	0	0	0	20-7-19	0	3	1
RWT-002-23719	Cs	RWT	2	RWT 2	2019-07-23	7	23	2019	1	0	1	0	0	0	1	1	0	0	0	0	0	0	3	1
RWT-010-23719	Cs	RWT	10	RWT 10	2019-07-23	7	23	2019	1	1	0	0	0	0	1	1	0	0	0	0	17-7-19	1	3	1
RWT-028-23719	Cs	RWT	28	RWT 28	2019-07-23	7	23	2019	1	1	0	0	0	0	1	0	1	0	0	0	0	0	4	1
RWT-033-23719	Cs	RWT	33	RWT 33	2019-07-23	7	23	2019	1	1	0	0	0	0	1	0	1	0	0	0	18-7-19	1	4	1
RWT-008-23719	Cs	RWT	8	RWT 8	2019-07-23	7	23	2019	1	1	0	0	0	0	1	0	1	0	0	0	17-7-19	1	4	1
RWT-021-23719	Cs	RWT	21	RWT 21	2019-07-23	7	23	2019	1	1	0	0	0	0	1	0	1	0	0	0	21-7-19	1	4	1
RWT-023-23719	Cs	RWT	23	RWT 23	2019-07-23	7	23	2019	1	1	0	0	0	0	1	0	1	0	0	0	20-7-19	1	4	1
RWT-148-23719	Cs	RWT	148	RWT 148	2019-07-23	7	23	2019	1	0	0	1	0	0	1	1	0	0	0	0	21-7-19	0	4	1
RWT-024-23719	Cs	RWT	24	RWT 24	2019-07-23	7	23	2019	1	0	1	0	0	0	1	0	1	0	0	0	19-7-19	1	5	1
RWT-075-23719	Cs	RWT	75	RWT 75	2019-07-23	7	23	2019	1	0	1	0	0	0	1	0	1	0	0	0	18-7-19	1	5	1
RWT-159-23719	Cs	RWT	159	RWT 159	2019-07-23	7	23	2019	1	0	1	0	0	0	1	0	1	0	0	0	15-7-19	1	5	1
RWT-152-23719	Cs	RWT	152	RWT 152	2019-07-23	7	23	2019	1	0	0	1	0	0	1	1	0	0	0	0	18-7-19	1	5	1
RWT-181-23719	Cs	RWT	181	RWT 181	2019-07-23	7	23	2019	1	0	0	1	0	0	1	0	1	0	0	0	0	0	5	1
RWT-180-23719	Cs	RWT	180	RWT 180	2019-07-23	7	23	2019	1	0	0	1	0	0	1	0	1	0	0	0	0	0	5	1
RWT-153-23719	Cs	RWT	153	RWT 153	2019-07-23	7	23	2019	1	0	0	1	1	0	1	0	1	0	0	0	20-7-19	0	6	1
RWT-015-23719	Cs	RWT	15	RWT 15	2019-07-23	7	23	2019	1	0	0	1	1	0	1	0	1	0	0	0	20-7-19	0	6	1
RWT-036-23719	Cs	RWT	36	RWT 36	2019-07-23	7	23	2019	1	0	0	1	0	1	1	0	1	0	0	0	20-7-19	0	6	1
RWT-147-23719	Cs	RWT	147	RWT 147	2019-07-23	7	23	2019	1	0	0	1	1	0	1	0	1	0	0	0	0	0	6	1
RWT-151-23719	Cs	RWT	151	RWT 151	2019-07-23	7	23	2019	1	0	1	0	0	1	1	0	1	0	0	0	17-7-19	1	6	1
RWT-017-23719	Cs	RWT	17	RWT 17	2019-07-23	7	23	2019	1	0	0	1	1	0	1	0	1	0	0	0	21-7-19	0	6	1
RWT-006-23719	Cs	RWT	6	RWT 6	2019-07-23	7	23	2019	1	0	0	1	1	0	1	0	1	0	0	0	20-7-19	0	6	1
RWT-157-23719	Cs	RWT	157	RWT 157	2019-07-23	7	23	2019	1	0	0	1	1	0	1	0	1	0	0	0	18-7-19	1	7	1
RWT-018-23719	Cs	RWT	18	RWT 18	2019-07-23	7	23	2019	1	0	0	1	1	0	1	0	1	0	0	0	14-7-19	1	7	1
RWT-130-23719	Cs	RWT	130	RWT 130	2019-07-23	7	23	2019	1	0	0	1	1	0	1	0	1	0	0	0	17-7-19	1	7	1
RWT-029-23719	Cs	RWT	29	RWT 29	2019-07-23	7	23	2019	1	0	0	1	0	1	1	0	1	0	0	0	17-7-19	1	7	1
RWT-145-23719	Cs	RWT	145	RWT 145	2019-07-23	7	23	2019	1	0	0	1	1	1	1	0	1	0	0	0	20-7-19	0	7	1
RWT-158-23719	Cs	RWT	158	RWT 158	2019-07-23	7	23	2019	1	0	0	1	1	0	1	0	1	0	0	0	17-7-19	1	7	1
RWT-020-23719	Cs	RWT	20	RWT 20	2019-07-23	7	23	2019	1	0	0	1	1	0	1	0	1	0	0	0	17-7-19	1	7	1
RWT-032-23719	Cs	RWT	32	RWT 32	2019-07-23	7	23	2019	1	0	0	1	1	0	1	0	1	0	0	0	16-7-19	1	7	1
RWT-034-23719	Cs	RWT	34	RWT 34	2019-07-23	7	23	2019	1	0	0	1	1	0	1	0	1	0	0	0	13-7-19	1	7	1
RWT-144-23719	Cs	RWT	144	RWT 144	2019-07-23	7	23	2019	1	0	0	1	1	1	1	0	1	0	0	0	18-7-19	1	8	1
RWT-011-23719	Cs	RWT	11	RWT 11	2019-07-23	7	23	2019	1	0	0	1	1	1	1	0	1	0	0	0	13-7-19	1	8	1
FAC-005-25719	Ca	FAC	5	FAC 5	2019-07-25	7	25	2019	0	0	0	0	0	0	0	0	0	0	0	0	0	0	0	0
FAC-002-25719	Ca	FAC	2	FAC 2	2019-07-25	7	25	2019	0	0	0	0	0	0	0	0	0	0	0	0	0	0	0	0
FAC-008-25719	Ca	FAC	8	FAC 8	2019-07-25	7	25	2019	1	1	0	0	0	0	0	0	0	0	0	0	24-7-19	0	1	1
FAC-003-25719	Ca	FAC	3	FAC 3	2019-07-25	7	25	2019	1	1	0	0	0	0	0	0	0	0	0	0	22-7-19	0	1	1
FAC-001-25719	Ca	FAC	1	FAC 1	2019-07-25	7	25	2019	0	0	0	0	0	1	1	1	0	0	0	0	0	0	2	1
FAC-009-25719	Ca	FAC	9	FAC 9	2019-07-25	7	25	2019	1	0	0	1	0	0	1	1	0	0	0	0	23-7-19	1	3	1
FAC-011-25719	Ca	FAC	11	FAC 11	2019-07-25	7	25	2019	1	1	0	0	0	1	1	1	0	0	0	0	2019-09-07	1	4	1
FAC-010-25719	Ca	FAC	10	FAC 10	2019-07-25	7	25	2019	1	1	0	0	0	0	1	0	1	0	0	0	18-7-19	1	4	1
FAC-007-25719	Ca	FAC	7	FAC 7	2019-07-25	7	25	2019	1	1	0	0	0	1	1	1	0	0	0	0	18-7-19	1	4	1
KKO-138-25719	Cs	KKO	138	KKO 138	2019-07-25	7	25	2019	0	0	0	0	0	0	0	0	0	0	0	0	0	0	0	0
KKO-071-25719	Cs	KKO	71	KKO 71	2019-07-25	7	25	2019	0	0	0	0	0	0	0	0	0	0	0	0	0	0	0	0
KKO-069-25719	Cs	KKO	69	KKO 69	2019-07-25	7	25	2019	0	0	0	0	0	0	0	0	0	0	0	0	0	0	0	0
KKO-184-25719	Cs	KKO	184	KKO 184	2019-07-25	7	25	2019	0	0	0	0	0	0	0	0	0	0	0	0	0	0	0	0
KKO-065-25719	Cs	KKO	65	KKO 65	2019-07-25	7	25	2019	0	0	0	0	0	0	0	0	0	0	0	0	0	0	0	0
KKO-068-25719	Cs	KKO	68	KKO 68	2019-07-25	7	25	2019	0	0	0	0	0	0	0	0	0	0	0	0	0	0	0	0
KKO-129-25719	Cs	KKO	129	KKO 129	2019-07-25	7	25	2019	0	0	0	0	0	0	0	0	0	0	0	0	0	0	0	0
KKO-066-25719	Cs	KKO	66	KKO 66	2019-07-25	7	25	2019	1	1	0	0	0	0	0	0	0	0	0	0	22-7-19	0	1	1
KKO-183-25719	Cs	KKO	183	KKO 183	2019-07-25	7	25	2019	1	1	0	0	0	0	1	1	0	0	0	0	23-7-19	0	2	1
KKO-072-25719	Cs	KKO	72	KKO 72	2019-07-25	7	25	2019	1	1	0	0	0	1	0	0	0	0	0	0	23-7-19	0	2	1
KKO-130-25719	Cs	KKO	130	KKO 130	2019-07-25	7	25	2019	0	0	0	0	0	1	1	1	0	0	0	0	22-7-19	0	2	1
KKO-132-25719	Cs	KKO	132	KKO 132	2019-07-25	7	25	2019	0	0	0	0	0	1	1	0	1	0	0	0	0	0	3	1
KKO-142-25719	Cs	KKO	142	KKO 142	2019-07-25	7	25	2019	0	0	0	0	1	1	1	1	0	0	0	0	23-7-19	0	3	1
KKO-141-25719	Cs	KKO	141	KKO 141	2019-07-25	7	25	2019	0	0	0	0	0	1	1	1	0	0	0	0	19-7-19	1	3	1
KKO-046-25719	Cs	KKO	46	KKO 46	2019-07-25	7	25	2019	1	1	0	0	0	0	1	0	1	0	0	0	23-7-19	0	3	1
KKO-050-25719	Cs	KKO	50	KKO 50	2019-07-25	7	25	2019	0	0	0	0	0	0	1	0	1	0	0	0	19-7-19	1	3	1
KKO-074-25719	Cs	KKO	74	KKO 74	2019-07-25	7	25	2019	1	1	0	0	0	1	0	0	0	0	0	0	20-7-19	1	3	1
KKO-041-25719	Cs	KKO	41	KKO 41	2019-07-25	7	25	2019	1	0	1	0	1	0	1	1	0	0	0	0	0	0	4	1
KKO-045-25719	Cs	KKO	45	KKO 45	2019-07-25	7	25	2019	0	0	0	0	1	1	1	0	1	0	0	0	23-7-19	0	4	1
KKO-186-25719	Cs	KKO	186	KKO 186	2019-07-25	7	25	2019	0	0	0	0	0	1	1	0	1	0	0	0	20-7-19	1	4	1
KKO-043-25719	Cs	KKO	43	KKO 43	2019-07-25	7	25	2019	1	1	0	0	0	1	1	1	0	0	0	0	21-7-19	1	4	1
KKO-048-25719	Cs	KKO	48	KKO 48	2019-07-25	7	25	2019	1	1	0	0	1	1	1	1	0	0	0	0	22-7-19	0	4	1
KKO-062-25719	Cs	KKO	62	KKO 62	2019-07-25	7	25	2019	1	0	1	0	0	1	1	1	0	0	0	0	22-7-19	0	4	1
KKO-064-25719	Cs	KKO	64	KKO 64	2019-07-25	7	25	2019	1	1	0	0	1	1	1	1	0	0	0	0	23-7-19	0	4	1
KKO-073-25719	Cs	KKO	73	KKO 73	2019-07-25	7	25	2019	1	1	0	0	1	1	1	0	1	0	0	0	22-7-19	0	5	1
KKO-060-25719	Cs	KKO	60	KKO 60	2019-07-25	7	25	2019	1	1	0	0	0	1	1	0	1	0	0	0	19-7-19	1	5	1
KKO-049-25719	Cs	KKO	49	KKO 49	2019-07-25	7	25	2019	1	0	1	0	1	1	0	0	0	0	0	0	18-7-19	1	5	1
KKO-182-25719	Cs	KKO	182	KKO 182	2019-07-25	7	25	2019	1	1	0	0	1	1	1	0	1	0	0	0	23-7-19	0	5	1
KKO-185-25719	Cs	KKO	185	KKO 185	2019-07-25	7	25	2019	1	1	0	0	1	0	1	0	1	0	0	0	21-7-19	1	5	1
KKO-057-25719	Cs	KKO	57	KKO 57	2019-07-25	7	25	2019	1	1	0	0	0	1	1	0	1	0	0	0	20-7-19	1	5	1
KKO-125-25719	Cs	KKO	125	KKO 125	2019-07-25	7	25	2019	1	0	1	0	0	1	1	0	1	0	0	0	23-7-19	0	5	1
KKO-135-25719	Cs	KKO	135	KKO 135	2019-07-25	7	25	2019	1	0	1	0	0	1	1	1	0	0	0	0	20-7-19	1	5	1
KKO-139-25719	Cs	KKO	139	KKO 139	2019-07-25	7	25	2019	1	0	1	0	1	1	1	1	0	0	0	0	23-7-19	0	5	1
KKO-063-25719	Cs	KKO	63	KKO 63	2019-07-25	7	25	2019	1	0	1	0	1	1	1	0	1	0	0	0	0	0	6	1
KKO-140-25719	Cs	KKO	140	KKO 140	2019-07-25	7	25	2019	1	0	1	0	1	1	1	0	1	0	0	0	0	0	6	1
KKO-039-25719	Cs	KKO	39	KKO 39	2019-07-25	7	25	2019	1	0	1	0	0	1	1	0	1	0	0	0	21-7-19	1	6	1
KKO-055-25719	Cs	KKO	55	KKO 55	2019-07-25	7	25	2019	1	1	0	0	1	1	1	0	1	0	0	0	21-7-19	1	6	1
KKO-131-25719	Cs	KKO	131	KKO 131	2019-07-25	7	25	2019	1	0	0	1	1	1	1	0	1	0	0	0	22-7-19	0	7	1
KKO-045-25719	Cs	KKO	45	KKO 45	2019-07-25	7	25	2019	1	0	0	1	1	1	1	0	1	0	0	0	20-7-19	1	8	1
KKO-058-25719	Cs	KKO	58	KKO 58	2019-07-25	7	25	2019	1	0	0	1	1	1	1	0	1	0	0	0	21-7-19	1	8	1
KKO-061-25719	Cs	KKO	61	KKO 61	2019-07-25	7	25	2019	1	0	0	1	1	1	1	0	1	0	0	0	2019-05-07	1	8	1
KKO-059-25719	Cs	KKO	59	KKO 59	2019-07-25	7	25	2019	1	0	1	0	1	1	1	1	0	0	1	0	20-7-19	1	11	1
KKO-053-25719	Cs	KKO	53	KKO 53	2019-07-25	7	25	2019	1	0	0	1	1	1	0	0	0	0	0	0	22-7-19	0	5	1
KKO-054-25719	Cs	KKO	54	KKO 54	2019-07-25	7	25	2019	0	0	0	0	0	0	0	0	0	0	0	0	0	0	0	0
FAC-014-26719	Ca	FAC	14	FAC 14	2019-07-26	7	26	2019	0	0	0	0	0	0	0	0	0	0	0	0	0	0	0	0
FAC-020-26719	Ca	FAC	20	FAC 20	2019-07-26	7	26	2019	0	0	0	0	0	1	1	1	0	0	0	0	24-7-19	0	2	1
FAC-019-26719	Ca	FAC	19	FAC 19	2019-07-26	7	26	2019	1	0	1	0	1	1	1	0	1	0	0	0	0	0	6	1
FAC-026-26719	Ca	FAC	26	FAC 26	2019-07-26	7	26	2019	0	0	0	0	0	0	1	1	0	0	0	0	0	0	1	1
FAC-024-26719	Ca	FAC	24	FAC 24	2019-07-26	7	26	2019	0	0	0	0	0	1	1	1	0	0	0	0	0	0	2	1
FAC-025-26719	Ca	FAC	25	FAC 25	2019-07-26	7	26	2019	1	1	0	0	0	0	0	0	0	0	0	0	17-7-19	1	2	1
FAC-026-26719	Ca	FAC	26	FAC 26	2019-07-26	7	26	2019	0	0	0	0	0	0	1	1	0	0	0	0	24-7-19	0	1	1
FAC-004-26719	Ca	FAC	4	FAC 4	2019-07-26	7	26	2019	0	0	0	0	0	1	1	1	0	0	0	0	0	0	2	1
FAC-021-26719	Ca	FAC	21	FAC 21	2019-07-26	7	26	2019	0	0	0	0	0	0	0	0	0	0	0	0	0	0	0	0
FAC-012-26719	Ca	FAC	12	FAC 12	2019-07-26	7	26	2019	1	0	1	0	0	0	1	0	1	0	0	0	0	0	4	1
FAC-018-26719	Ca	FAC	18	FAC 18	2019-07-26	7	26	2019	1	1	0	0	1	1	1	1	0	0	0	0	18-7-19	1	5	1
KNS-108-26719	Cs	KNS	108	KNS 108	2019-07-26	7	26	2019	1	0	1	0	1	1	1	1	0	0	0	0	23-7-19	0	5	1
KNS-078-26719	Cs	KNS	78	KNS 78	2019-07-26	7	26	2019	1	0	1	0	1	1	1	1	0	0	0	0	21-7-19	1	6	1
KNS-096-26719	Cs	KNS	96	KNS 96	2019-07-26	7	26	2019	1	1	0	0	0	0	1	1	0	0	0	0	24-7-19	0	2	1
KNS-167-26719	Cs	KNS	167	KNS 167	2019-07-26	7	26	2019	0	0	0	0	1	1	1	1	0	0	0	0	23-7-19	0	3	1
KNS-165-26719	Cs	KNS	165	KNS 165	2019-07-26	7	26	2019	1	0	1	0	0	0	1	1	0	0	0	0	18-7-19	1	4	1
KNS-173-26719	Cs	KNS	173	KNS 173	2019-07-26	7	26	2019	1	1	0	0	0	1	1	1	0	0	0	0	0	0	3	1
KNS-166-26719	Cs	KNS	166	KNS 166	2019-07-26	7	26	2019	1	1	0	0	0	0	0	0	0	0	0	0	19-7-19	1	2	1
KNS-113-26719	Cs	KNS	113	KNS 113	2019-07-26	7	26	2019	1	1	0	0	0	1	1	0	1	0	0	0	20-7-19	1	5	1
KNS-106-26719	Cs	KNS	106	KNS 106	2019-07-26	7	26	2019	1	1	0	0	1	0	1	0	1	0	0	0	21-7-19	1	5	1
KNS-121-26719	Cs	KNS	121	KNS 121	2019-07-26	7	26	2019	1	0	0	1	1	1	1	0	1	0	0	0	19-7-19	1	8	1
KNS-196-26719	Cs	KNS	196	KNS 196	2019-07-26	7	26	2019	0	0	0	0	1	0	1	0	1	0	0	0	22-7-19	1	4	1
KNS-109-26719	Cs	KNS	109	KNS 109	2019-07-26	7	26	2019	1	0	1	0	1	0	1	0	1	0	0	0	22-7-19	1	6	1
KNS-107-26719	Cs	KNS	107	KNS 107	2019-07-26	7	26	2019	1	0	1	0	1	1	1	1	0	0	0	0	21-7-19	1	6	1
KNS-086-26719	Cs	KNS	86	KNS 86	2019-07-26	7	26	2019	1	0	1	0	1	1	1	1	0	0	0	0	23-7-19	0	5	1
KNS-168-26719	Cs	KNS	168	KNS 168	2019-07-26	7	26	2019	1	1	0	0	1	0	1	1	0	0	0	0	0	0	3	1
KNS-092-26719	Cs	KNS	92	KNS 92	2019-07-26	7	26	2019	1	0	1	0	1	1	1	1	0	0	0	0	19-7-19	1	6	1
KNS-101-26719	Cs	KNS	101	KNS 101	2019-07-26	7	26	2019	0	0	0	0	1	1	1	1	0	0	0	0	20-7-19	1	4	1
KNS-087-26719	Cs	KNS	87	KNS 87	2019-07-26	7	26	2019	1	0	1	0	1	1	1	1	0	0	0	0	22-7-19	1	6	1
KNS-190-26719	Cs	KNS	190	KNS 190	2019-07-26	7	26	2019	1	0	1	0	0	0	1	1	0	0	0	0	0	0	3	1
KNS-103-26719	Cs	KNS	103	KNS 103	2019-07-26	7	26	2019	0	0	0	0	0	1	1	1	0	0	0	0	22-7-19	1	3	1
KNS-094-26719	Cs	KNS	94	KNS 94	2019-07-26	7	26	2019	1	1	0	0	0	0	0	0	0	0	0	0	24-7-19	0	1	1
KNS-077-26719	Cs	KNS	77	KNS 77	2019-07-26	7	26	2019	1	1	0	0	1	1	1	0	1	0	0	0	0	0	5	1
KNS-085-26719	Cs	KNS	85	KNS 85	2019-07-26	7	26	2019	1	1	0	0	1	1	1	1	0	0	0	0	0	0	4	1
KNS-084-26719	Cs	KNS	84	KNS 84	2019-07-26	7	26	2019	1	0	1	0	0	1	1	1	0	0	0	0	0	0	4	1
KNS-160-26719	Cs	KNS	160	KNS 160	2019-07-26	7	26	2019	0	0	0	0	0	0	0	0	0	0	0	0	0	0	0	0
KNS-088-26719	Cs	KNS	88	KNS 88	2019-07-26	7	26	2019	1	0	1	0	1	0	1	1	0	0	0	0	19-7-19	1	5	1
KNS-192-26719	Cs	KNS	192	KNS 192	2019-07-26	7	26	2019	1	0	1	0	1	1	1	1	0	0	0	0	19-7-19	1	6	1
KNS-171-26719	Cs	KNS	171	KNS 171	2019-07-26	7	26	2019	1	0	1	0	0	0	0	0	0	0	0	0	18-7-19	1	3	1
KNS-081-26719	Cs	KNS	81	KNS 81	2019-07-26	7	26	2019	1	1	0	0	1	1	1	1	0	0	0	0	23-7-19	0	4	1
KNS-093-26719	Cs	KNS	93	KNS 93	2019-07-26	7	26	2019	0	0	0	0	0	0	0	0	0	0	0	0	0	0	0	0
KNS-105-26719	Cs	KNS	105	KNS 105	2019-07-26	7	26	2019	0	0	0	0	0	1	1	1	0	0	0	0	0	0	2	1
KNS-116-26719	Cs	KNS	116	KNS 116	2019-07-26	7	26	2019	1	1	0	0	0	1	1	0	1	0	0	0	23-7-19	0	4	1
KNS-114-26719	Cs	KNS	114	KNS 114	2019-07-26	7	26	2019	1	1	0	0	0	0	0	0	0	0	0	0	24-7-19	0	1	1
KNS-187-26719	Cs	KNS	187	KNS 187	2019-07-26	7	26	2019	1	0	1	0	0	1	1	0	1	0	0	0	23-7-19	0	5	1
KNS-179-26719	Cs	KNS	179	KNS 179	2019-07-26	7	26	2019	1	1	0	0	1	1	1	1	0	0	0	0	24-7-19	0	4	1
KNS-170-26719	Cs	KNS	170	KNS 170	2019-07-26	7	26	2019	1	0	1	0	1	1	1	0	1	0	0	0	21-7-19	1	7	1
KNS-119-26719	Cs	KNS	119	KNS 119	2019-07-26	7	26	2019	0	0	0	0	1	1	1	1	0	0	0	0	20-7-19	1	4	1
KNS-099-26719	Cs	KNS	99	KNS 99	2019-07-26	7	26	2019	1	1	0	0	0	0	0	0	0	0	0	0	19-7-19	1	2	1
KNS-111-26719	Cs	KNS	111	KNS 111	2019-07-26	7	26	2019	0	0	0	0	1	1	1	1	0	0	0	0	24-7-19	0	3	1
KNS-162-26719	Cs	KNS	162	KNS 162	2019-07-26	7	26	2019	1	1	0	0	1	1	1	0	1	0	1	0	18-7-19	1	11	1
KNS-169-26719	Cs	KNS	169	KNS 169	2019-07-26	7	26	2019	1	0	1	0	1	1	1	1	0	0	0	0	19-7-19	1	6	1
KNS-089-26719	Cs	KNS	89	KNS 89	2019-07-26	7	26	2019	1	0	0	1	0	1	1	0	1	0	0	0	18-7-19	1	7	1
KNS-104-26719	Cs	KNS	104	KNS 104	2019-07-26	7	26	2019	0	0	0	0	1	1	1	1	0	0	0	0	21-7-19	1	4	1
KNS-174-26719	Cs	KNS	174	KNS 174	2019-07-26	7	26	2019	1	1	0	0	1	1	1	1	0	0	0	0	0	0	4	1
KNS-178-26719	Cs	KNS	178	KNS 178	2019-07-26	7	26	2019	1	0	0	1	0	0	0	0	0	0	0	0	0	0	3	1
KNS-112-26719	Cs	KNS	112	KNS 112	2019-07-26	7	26	2019	1	1	0	0	1	1	1	1	0	0	0	0	21-7-19	1	5	1
KNS-118-26719	Cs	KNS	118	KNS 118	2019-07-26	7	26	2019	1	0	1	0	1	1	1	1	0	0	0	0	22-7-19	1	6	1
KNS-172-26719	Cs	KNS	172	KNS 172	2019-07-26	7	26	2019	1	1	0	0	1	1	1	1	0	0	0	0	0	0	4	1
KNS-090-26719	Cs	KNS	90	KNS 90	2019-07-26	7	26	2019	1	0	1	0	1	1	1	0	1	0	0	0	21-7-19	1	7	1
KNS-097-26719	Cs	KNS	97	KNS 97	2019-07-26	7	26	2019	1	1	0	0	1	1	1	0	1	0	0	0	20-7-19	1	6	1
KNS-115-26719	Cs	KNS	115	KNS 115	2019-07-26	7	26	2019	1	0	1	0	0	1	1	0	1	0	0	0	17-7-19	1	6	1
KNS-189-26719	Cs	KNS	189	KNS 189	2019-07-26	7	26	2019	0	0	0	0	0	0	0	0	0	0	0	0	0	0	0	0
KNS-091-26719	Cs	KNS	91	KNS 91	2019-07-26	7	26	2019	1	0	1	0	1	1	1	0	1	0	0	0	21-7-19	1	7	1
KNS-098-26719	Cs	KNS	98	KNS 98	2019-07-26	7	26	2019	0	0	0	0	0	0	0	0	0	0	0	0	0	0	0	0
KNS-082-26719	Cs	KNS	82	KNS 82	2019-07-26	7	26	2019	1	0	1	0	0	1	0	0	0	0	0	0	0	0	3	1
KNS-191-26719	Cs	KNS	191	KNS 191	2019-07-26	7	26	2019	1	0	1	0	1	1	1	0	1	0	0	0	24-7-19	0	6	1
KNS-195-26719	Cs	KNS	195	KNS 195	2019-07-26	7	26	2019	1	1	0	0	1	1	1	0	1	0	0	0	23-7-19	0	5	1
KNS-193-26719	Cs	KNS	193	KNS 193	2019-07-26	7	26	2019	1	0	1	0	1	1	1	0	1	0	0	0	0	0	6	1
KNS-083-26719	Cs	KNS	83	KNS 83	2019-07-26	7	26	2019	0	0	0	0	1	1	1	1	0	0	0	0	19-7-19	1	4	1
KNS-102-26719	Cs	KNS	102	KNS 102	2019-07-26	7	26	2019	1	1	0	0	1	1	1	1	0	0	0	0	21-7-19	1	5	1
KNS-188-26719	Cs	KNS	188	KNS 188	2019-07-26	7	26	2019	1	0	1	0	1	1	1	1	0	0	0	0	0	0	5	1
KNS-161-26719	Cs	KNS	161	KNS 161	2019-07-26	7	26	2019	1	0	1	0	1	1	1	1	0	0	0	0	0	0	5	1
KNS-176-26719	Cs	KNS	176	KNS 176	2019-07-26	7	26	2019	1	0	0	1	0	1	1	0	1	0	0	0	23-7-19	0	6	1
KNS-117-26719	Cs	KNS	117	KNS 117	2019-07-26	7	26	2019	1	1	0	0	1	1	1	1	0	0	0	0	21-7-19	1	5	1
KNS-164-26719	Cs	KNS	164	KNS 164	2019-07-26	7	26	2019	0	0	0	0	0	0	0	0	0	0	0	0	0	0	0	0
KNS-076-26719	Cs	KNS	76	KNS 76	2019-07-26	7	26	2019	1	0	1	0	1	0	1	0	1	0	0	0	23-7-19	0	5	1
KNS-124-26719	Cs	KNS	124	KNS 124	2019-07-26	7	26	2019	1	1	0	0	0	1	1	1	0	0	0	0	18-7-19	1	4	1
KNS-122-26719	Cs	KNS	122	KNS 122	2019-07-26	7	26	2019	1	0	1	0	1	1	1	0	1	0	0	0	23-7-19	0	6	1
KNS-120-26719	Cs	KNS	120	KNS 120	2019-07-26	7	26	2019	1	0	0	1	1	1	1	1	0	0	0	0	21-7-19	1	7	1
KNS-123-26719	Cs	KNS	123	KNS 123	2019-07-26	7	26	2019	1	1	0	0	0	1	1	1	0	0	0	0	16-7-19	1	4	1
FAC-006-06819	Ca	FAC	6	FAC 6	2019-08-06	8	6	2019	0	0	0	0	0	0	0	0	0	0	0	0	0	0	0	0
FAC-030-06819	Ca	FAC	30	FAC 30	2019-08-06	8	6	2019	0	0	0	0	0	0	0	0	0	0	0	0	0	0	0	0
KKO-056-06819	Cs	KKO	56	KKO 56	2019-08-06	8	6	2019	0	0	0	0	0	0	0	0	0	0	0	0	0	0	0	0
KKO-127-06819	Cs	KKO	127	KKO 127	2019-08-06	8	6	2019	0	0	0	0	0	0	1	1	0	0	0	0	2019-02-08	1	2	1
KKO-067-06819	Cs	KKO	67	KKO 67	2019-08-06	8	6	2019	0	0	0	0	0	1	1	1	0	0	0	0	2019-01-08	1	3	1
KKO-134-06819	Cs	KKO	134	KKO 134	2019-08-06	8	6	2019	1	0	1	0	0	0	0	0	0	0	0	0	30-7-19	1	3	1
KKO-143-06819	Cs	KKO	143	KKO 143	2019-08-06	8	6	2019	0	0	0	0	0	1	1	0	1	0	0	0	2019-03-08	0	3	1
KKO-197-06819	Cs	KKO	197	KKO 197	2019-08-06	8	6	2019	0	0	0	0	1	1	1	1	0	0	0	0	2019-01-08	1	4	1
KKO-047-06819	Cs	KKO	47	KKO 47	2019-08-06	8	6	2019	0	0	0	0	1	1	1	0	1	0	0	0	2019-02-08	1	5	1
KKO-128-06819	Cs	KKO	128	KKO 128	2019-08-06	8	6	2019	1	0	0	1	1	1	1	0	1	0	0	0	30-7-19	1	8	1
KNS-079-06819	Cs	KNS	79	KNS 79	2019-08-06	8	6	2019	1	0	0	1	1	1	1	0	1	0	0	0	2019-02-08	1	8	1
KNS-080-06819	Cs	KNS	80	KNS 80	2019-08-06	8	6	2019	1	0	1	0	1	1	0	0	0	0	0	1	2019-05-08	0	11	1
KNS-100-06819	Cs	KNS	100	KNS 100	2019-08-06	8	6	2019	1	0	0	1	1	0	1	0	1	0	0	0	0	0	6	1
KNS-175-06819	Cs	KNS	175	KNS 175	2019-08-06	8	6	2019	1	0	1	0	1	1	1	0	1	0	0	0	2019-04-08	0	6	1
RWT-027-06819	Cs	RWT	27	RWT 27	2019-08-06	8	6	2019	1	1	0	0	1	1	1	0	1	0	0	0	2019-03-08	0	5	1
RWT-025-06819	Cs	RWT	25	RWT 25	2019-08-06	8	6	2019	1	0	1	0	1	1	1	0	1	0	0	0	2019-02-08	1	7	1
RWT-026-06819	Cs	RWT	26	RWT 26	2019-08-06	8	6	2019	1	0	0	1	1	1	1	0	1	0	0	0	2019-03-08	0	7	1
FAC-027-07819	Ca	FAC	27	FAC 27	2019-08-07	8	7	2019	0	0	0	0	0	0	0	0	0	0	0	0	0	0	0	0
FAC-017-07819	Ca	FAC	17	FAC 17	2019-08-07	8	7	2019	1	1	0	0	0	0	0	0	0	0	0	0	0	0	1	1
FAC-015-07819	Ca	FAC	15	FAC 15	2019-08-07	8	7	2019	0	0	0	0	0	1	1	1	0	0	0	0	24-7-19	1	3	1
FAC-023-07819	Ca	FAC	23	FAC 23	2019-08-07	8	7	2019	1	1	0	0	0	1	1	1	0	0	0	0	2019-02-08	1	4	1
FAC-022-07819	Ca	FAC	22	FAC 22	2019-08-07	8	7	2019	1	1	0	0	0	1	1	1	0	0	0	0	2019-02-08	1	4	1
FAC-029-07819	Ca	FAC	29	FAC 29	2019-08-07	8	7	2019	1	0	0	1	0	0	0	0	0	0	0	0	2019-03-08	1	4	1
FAC-028-07819	Ca	FAC	28	FAC 28	2019-08-07	8	7	2019	1	1	0	0	0	1	1	0	1	0	0	0	0	0	4	1
FAC-031-10919	Ca	FAC	31	FAC 31	2019-09-10	9	10	2019	0	0	0	0	0	0	0	0	0	0	0	0	0	0	0	0
FAA-013-12919	Ad	FAA	13	FAA 13	2019-09-12	9	12	2019	0	0	0	0	1	0	0	0	0	0	0	0	2019-09-09	1	2	1
FAA-016-12919	Ad	FAA	16	FAA 16	2019-09-12	9	12	2019	0	0	0	0	0	0	0	0	0	0	0	0	0	0	0	0
FAA-010-13919	Ad	FAA	10	FAA 10	2019-09-13	9	13	2019	0	0	0	0	0	0	0	0	0	0	0	0	0	0	0	0
FAA-012-13919	Ad	FAA	12	FAA 12	2019-09-13	9	13	2019	0	0	0	0	0	0	0	0	0	0	0	0	0	0	0	0
FAA-014-13919	Ad	FAA	14	FAA 14	2019-09-13	9	13	2019	0	0	0	0	0	0	0	0	0	0	0	0	0	0	0	0
FAA-019-13919	Ad	FAA	19	FAA 19	2019-09-13	9	13	2019	0	0	0	0	0	0	0	0	0	0	0	0	0	0	0	0
FAA-020-13919	Ad	FAA	20	FAA 20	2019-09-13	9	13	2019	0	0	0	0	0	0	0	0	0	0	0	0	0	0	0	0
FAA-021-13919	Ad	FAA	21	FAA 21	2019-09-13	9	13	2019	0	0	0	0	0	0	0	0	0	0	0	0	0	0	0	0
FAA-023-13919	Ad	FAA	23	FAA 23	2019-09-13	9	13	2019	0	0	0	0	0	0	0	0	0	0	0	0	0	0	0	0
FAA-027-13919	Ad	FAA	27	FAA 27	2019-09-13	9	13	2019	0	0	0	0	0	1	1	1	0	0	0	0	2019-08-09	1	3	1
FAC-016-13919	Ca	FAC	16	FAC 16	2019-09-13	9	13	2019	0	0	0	0	0	0	0	0	0	0	0	0	0	0	0	0
FAC-013-13919	Ca	FAC	13	FAC 13	2019-09-13	9	13	2019	0	0	0	0	0	0	0	0	0	0	0	0	0	0	0	0
FAA-018-14919	Ad	FAA	18	FAA 18	2019-09-14	9	14	2019	0	0	0	0	0	0	0	0	0	0	0	0	0	0	0	0
FAA-011-15919	Ad	FAA	11	FAA 11	2019-09-15	9	15	2019	0	0	0	0	0	0	0	0	0	0	0	0	0	0	0	0
FAA-001-16919	Ad	FAA	1	FAA 1	2019-09-16	9	16	2019	0	0	0	0	0	0	0	0	0	0	0	0	0	0	0	0
FAA-002-16919	Ad	FAA	2	FAA 2	2019-09-16	9	16	2019	0	0	0	0	0	0	0	0	0	0	0	0	0	0	0	0
FAA-003-16919	Ad	FAA	3	FAA 3	2019-09-16	9	16	2019	1	1	0	0	0	0	0	0	0	0	0	0	14-9-19	0	1	1
FAA-004-16919	Ad	FAA	4	FAA 4	2019-09-16	9	16	2019	0	0	0	0	0	0	0	0	0	0	0	0	0	0	0	0
FAA-005-16919	Ad	FAA	5	FAA 5	2019-09-16	9	16	2019	1	0	1	0	0	1	1	1	0	0	0	0	25-8-19	1	5	1
FAA-007-16919	Ad	FAA	7	FAA 7	2019-09-16	9	16	2019	0	0	0	0	0	0	0	0	0	0	0	0	0	0	0	0
FAA-017-16919	Ad	FAA	17	FAA 17	2019-09-16	9	16	2019	0	0	0	0	0	0	0	0	0	0	0	0	0	0	0	0
FAA-022-16919	Ad	FAA	22	FAA 22	2019-09-16	9	16	2019	0	0	0	0	0	0	0	0	0	0	0	0	0	0	0	0
FAA-028-16919	Ad	FAA	28	FAA 28	2019-09-16	9	16	2019	0	0	0	0	0	0	0	0	0	0	0	0	0	0	0	0
FAA-006-17919	Ad	FAA	6	FAA 6	2019-09-17	9	17	2019	0	0	0	0	0	0	0	0	0	0	0	0	0	0	0	0
FAA-008-17919	Ad	FAA	8	FAA 8	2019-09-17	9	17	2019	0	0	0	0	0	0	0	0	0	0	0	0	0	0	0	0
FAA-015-17919	Ad	FAA	15	FAA 15	2019-09-17	9	17	2019	0	0	0	0	0	0	1	1	0	0	0	0	16-9-19	0	1	1
FAA-025-17919	Ad	FAA	25	FAA 25	2019-09-17	9	17	2019	0	0	0	0	0	0	0	0	0	0	0	0	0	0	0	0
FAA-026-17919	Ad	FAA	26	FAA 26	2019-09-17	9	17	2019	0	0	0	0	0	0	0	0	0	0	0	0	0	0	0	0
FAA-029-17919	Ad	FAA	29	FAA 29	2019-09-17	9	17	2019	0	0	0	0	0	0	0	0	0	0	0	0	0	0	0	0
KNS-166-24919	Cs	KNS	166	KNS 166	2019-09-24	9	24	2019	0	0	0	0	0	0	0	0	0	0	0	0	0	0	0	0
KNS-097-24919	Cs	KNS	97	KNS 97	2019-09-24	9	24	2019	0	0	0	0	0	0	0	0	0	0	0	0	0	0	0	0
KNS-168-24919	Cs	KNS	168	KNS 168	2019-09-24	9	24	2019	0	0	0	0	1	1	1	0	1	0	0	0	0	4	0	0
KNS-103-24919	Cs	KNS	103	KNS 103	2019-09-24	9	24	2019	0	0	0	0	0	0	0	0	0	0	0	0	0	0	0	0
KNS-191-24919	Cs	KNS	191	KNS 191	2019-09-24	9	24	2019	0	0	0	0	0	0	0	0	0	0	0	0	0	0	0	0
KNS-122-24919	Cs	KNS	122	KNS 122	2019-09-24	9	24	2019	0	0	0	0	0	0	0	0	0	0	0	0	0	0	0	0
KNS-179-24919	Cs	KNS	179	KNS 179	2019-09-24	9	24	2019	0	0	0	0	0	0	1	1	0	0	0	0	23-9-19	0	1	1
KNS-117-24919	Cs	KNS	117	KNS 117	2019-09-24	9	24	2019	1	1	0	0	0	0	0	0	0	0	0	0	22-9-19	0	1	1
KNS-190-24919	Cs	KNS	190	KNS 190	2019-09-24	9	24	2019	1	1	0	0	0	0	0	0	0	0	0	0	21-9-19	0	1	1
KNS-099-24919	Cs	KNS	99	KNS 99	2019-09-24	9	24	2019	1	1	0	0	0	0	0	0	0	0	0	0	20-9-19	1	2	1
KNS-111-24919	Cs	KNS	111	KNS 111	2019-09-24	9	24	2019	0	0	0	0	0	1	1	1	0	0	0	0	22-9-19	0	2	1
KNS-114-24919	Cs	KNS	114	KNS 114	2019-09-24	9	24	2019	0	0	0	0	1	0	1	1	0	0	0	0	0	0	2	1
KNS-119-24919	Cs	KNS	119	KNS 119	2019-09-24	9	24	2019	0	0	0	0	0	1	1	1	0	0	0	0	21-9-19	0	2	1
KNS-077-24919	Cs	KNS	77	KNS 77	2019-09-24	9	24	2019	1	1	0	0	0	0	1	1	0	0	0	0	21-9-19	0	2	1
KNS-084-24919	Cs	KNS	84	KNS 84	2019-09-24	9	24	2019	1	0	1	0	0	0	0	0	0	0	0	0	0	0	2	1
KNS-167-24919	Cs	KNS	167	KNS 167	2019-09-24	9	24	2019	1	1	0	0	1	1	0	0	0	0	0	0	21-9-19	0	3	1
KNS-169-24919	Cs	KNS	169	KNS 169	2019-09-24	9	24	2019	1	1	0	0	1	0	1	1	0	0	0	0	0	0	3	1
KNS-102-24919	Cs	KNS	102	KNS 102	2019-09-24	9	24	2019	1	0	1	0	0	0	1	1	0	0	0	0	22-9-19	0	3	1
KNS-173-24919	Cs	KNS	173	KNS 173	2019-09-24	9	24	2019	1	1	0	0	0	0	1	1	0	0	0	0	16-9-19	1	3	1
KNS-199-24919	Cs	KNS	199	KNS 199	2019-09-24	9	24	2019	0	0	0	0	0	1	1	1	0	0	0	0	19-9-19	1	3	1
KNS-089-24919	Cs	KNS	89	KNS 89	2019-09-24	9	24	2019	0	0	0	0	0	1	1	0	1	0	0	0	20-9-19	1	4	1
KNS-104-24919	Cs	KNS	104	KNS 104	2019-09-24	9	24	2019	1	1	0	0	1	0	1	1	0	0	0	0	19-9-19	1	4	1
KNS-107-24919	Cs	KNS	107	KNS 107	2019-09-24	9	24	2019	0	0	0	0	1	1	1	1	0	0	0	0	19-9-19	1	4	1
KNS-116-24919	Cs	KNS	116	KNS 116	2019-09-24	9	24	2019	1	1	0	0	0	1	1	0	1	0	0	0	0	0	4	1
KNS-172-24919	Cs	KNS	172	KNS 172	2019-09-24	9	24	2019	1	0	1	0	0	1	1	1	0	0	0	0	21-9-19	0	4	1
KNS-188-24919	Cs	KNS	188	KNS 188	2019-09-24	9	24	2019	0	0	0	0	1	1	1	0	1	0	0	0	0	0	4	1
KNS-086-24919	Cs	KNS	86	KNS 86	2019-09-24	9	24	2019	1	0	1	0	1	0	0	0	0	0	0	0	2019-12-09	1	4	1
KNS-088-24919	Cs	KNS	88	KNS 88	2019-09-24	9	24	2019	1	0	0	1	0	0	0	0	0	0	0	0	18-9-19	1	4	1
KNS-120-24919	Cs	KNS	120	KNS 120	2019-09-24	9	24	2019	1	1	0	0	0	1	1	0	1	0	0	0	22-9-19	0	4	1
KNS-165-24919	Cs	KNS	165	KNS 165	2019-09-24	9	24	2019	1	0	1	0	0	1	1	0	1	0	0	0	21-9-19	0	5	1
KNS-160-24919	Cs	KNS	160	KNS 160	2019-09-24	9	24	2019	1	0	1	0	1	0	1	1	0	0	0	0	20-9-19	1	5	1
KNS-101-24919	Cs	KNS	101	KNS 101	2019-09-24	9	24	2019	1	0	1	0	0	1	1	1	0	0	0	0	19-9-19	1	5	1
KNS-164-24919	Cs	KNS	164	KNS 164	2019-09-24	9	24	2019	1	0	1	0	0	1	1	1	0	0	0	0	18-9-19	1	5	1
KNS-170-24919	Cs	KNS	170	KNS 170	2019-09-24	9	24	2019	1	0	1	0	1	0	1	0	1	0	0	0	0	0	5	1
KNS-171-24919	Cs	KNS	171	KNS 171	2019-09-24	9	24	2019	1	0	1	0	1	1	1	1	0	0	0	0	0	0	5	1
KNS-109-24919	Cs	KNS	109	KNS 109	2019-09-24	9	24	2019	1	0	1	0	1	0	1	1	0	0	0	0	20-9-19	1	5	1
KNS-118-24919	Cs	KNS	118	KNS 118	2019-09-24	9	24	2019	1	0	1	0	1	0	1	1	0	0	0	0	20-9-19	1	5	1
KNS-195-24919	Cs	KNS	195	KNS 195	2019-09-24	9	24	2019	1	1	0	0	1	1	1	0	1	0	0	0	21-9-19	0	5	1
KNS-178-24919	Cs	KNS	178	KNS 178	2019-09-24	9	24	2019	1	0	1	0	0	1	1	1	0	0	0	0	18-9-19	1	5	1
KNS-082-24919	Cs	KNS	82	KNS 82	2019-09-24	9	24	2019	1	0	1	0	1	1	1	1	0	0	0	0	0	0	5	1
KNS-079-24919	Cs	KNS	79	KNS 79	2019-09-24	9	24	2019	1	0	1	0	0	1	1	0	1	0	0	0	21-9-19	0	5	1
KNS-083-24919	Cs	KNS	83	KNS 83	2019-09-24	9	24	2019	1	0	1	0	0	1	1	1	0	0	0	0	20-9-19	1	5	1
KNS-081-24919	Cs	KNS	81	KNS 81	2019-09-24	9	24	2019	0	0	0	0	1	1	1	0	1	0	0	0	20-9-19	1	5	1
KNS-095-24919	Cs	KNS	95	KNS 95	2019-09-24	9	24	2019	1	1	0	0	1	1	1	0	1	0	0	0	22-9-19	0	5	1
KNS-093-24919	Cs	KNS	93	KNS 93	2019-09-24	9	24	2019	1	1	0	0	1	0	1	0	1	0	0	0	19-9-19	1	5	1
KNS-123-24919	Cs	KNS	123	KNS 123	2019-09-24	9	24	2019	0	0	0	0	1	1	1	0	1	0	0	0	17-9-19	1	5	1
KNS-094-24919	Cs	KNS	94	KNS 94	2019-09-24	9	24	2019	1	1	0	0	1	1	1	0	1	0	0	0	16-9-19	1	6	1
KNS-163-24919	Cs	KNS	163	KNS 163	2019-09-24	9	24	2019	1	0	1	0	1	1	1	0	1	0	0	0	0	0	6	1
KNS-162-24919	Cs	KNS	162	KNS 162	2019-09-24	9	24	2019	1	1	0	0	1	1	1	0	1	0	0	0	20-9-19	1	6	1
KNS-108-24919	Cs	KNS	108	KNS 108	2019-09-24	9	24	2019	1	0	1	0	1	1	1	0	1	0	0	0	21-9-19	0	6	1
KNS-121-24919	Cs	KNS	121	KNS 121	2019-09-24	9	24	2019	1	0	1	0	0	1	1	0	1	0	0	0	17-9-19	1	6	1
KNS-198-24919	Cs	KNS	198	KNS 198	2019-09-24	9	24	2019	1	0	1	0	0	1	1	0	1	0	0	0	20-9-19	1	6	1
KNS-192-24919	Cs	KNS	192	KNS 192	2019-09-24	9	24	2019	1	0	1	0	1	1	1	0	1	0	0	0	22-9-19	0	6	1
KNS-193-24919	Cs	KNS	193	KNS 193	2019-09-24	9	24	2019	1	0	1	0	1	1	1	0	1	0	0	0	0	0	6	1
KNS-076-24919	Cs	KNS	76	KNS 76	2019-09-24	9	24	2019	1	0	0	1	1	1	1	1	0	0	0	0	22-9-19	0	6	1
KNS-078-24919	Cs	KNS	78	KNS 78	2019-09-24	9	24	2019	1	1	0	0	1	1	1	0	1	0	0	0	15-9-19	1	6	1
KNS-085-24919	Cs	KNS	85	KNS 85	2019-09-24	9	24	2019	1	0	1	0	1	1	1	0	1	0	0	0	0	0	6	1
KNS-090-24919	Cs	KNS	90	KNS 90	2019-09-24	9	24	2019	1	1	0	0	1	1	1	0	1	0	0	0	19-9-19	1	6	1
KNS-100-24919	Cs	KNS	100	KNS 100	2019-09-24	9	24	2019	1	0	1	0	1	1	1	0	1	0	0	0	19-9-19	1	7	1
KNS-176-24919	Cs	KNS	176	KNS 176	2019-09-24	9	24	2019	1	0	0	1	1	1	1	0	1	0	0	0	21-9-19	0	7	1
KNS-091-24919	Cs	KNS	91	KNS 91	2019-09-24	9	24	2019	1	0	0	1	1	1	1	0	1	0	0	0	22-9-19	0	7	1
KNS-087-24919	Cs	KNS	87	KNS 87	2019-09-24	9	24	2019	1	0	0	1	0	1	1	0	1	0	0	0	16-9-19	1	7	1
KNS-124-24919	Cs	KNS	124	KNS 124	2019-09-24	9	24	2019	1	0	1	0	1	1	1	0	1	0	0	0	16-9-19	1	7	1
KNS-092-24919	Cs	KNS	92	KNS 92	2019-09-24	9	24	2019	1	0	0	1	1	1	1	0	1	0	0	0	18-9-19	1	8	1
KNS-174-24919	Cs	KNS	174	KNS 174	2019-09-24	9	24	2019	1	0	0	1	0	1	1	0	1	0	0	1	17-9-19	1	12	1
FAC-006-25919	Ca	FAC	6	FAC 6	2019-09-25	9	25	2019	0	0	0	0	0	0	0	0	0	0	0	0	0	0	0	0
FAC-005-25919	Ca	FAC	5	FAC 5	2019-09-25	9	25	2019	1	0	0	1	0	1	1	1	0	0	0	0	19-9-19	6	0	0
FAC-002-25919	Ca	FAC	2	FAC 2	2019-09-25	9	25	2019	0	0	0	0	0	1	1	1	0	0	0	0	2019-01-09	1	3	1
FAC-003-25919	Ca	FAC	3	FAC 3	2019-09-25	9	25	2019	1	0	1	0	0	1	1	1	0	0	0	0	0	0	4	1
FAC-010-25919	Ca	FAC	10	FAC 10	2019-09-25	9	25	2019	0	0	0	0	1	1	1	1	0	0	0	0	18-9-19	1	4	1
FAC-007-25919	Ca	FAC	7	FAC 7	2019-09-25	9	25	2019	0	0	0	0	1	1	1	1	0	0	0	0	19-9-19	1	4	1
FAC-001-25919	Ca	FAC	1	FAC 1	2019-09-25	9	25	2019	1	1	0	0	1	1	1	1	0	0	0	0	16-9-19	1	5	1
FAC-004-25919	Ca	FAC	4	FAC 4	2019-09-25	9	25	2019	1	0	1	0	0	1	1	0	1	0	0	0	19-9-19	1	6	1
FAC-009-25919	Ca	FAC	9	FAC 9	2019-09-25	9	25	2019	1	0	0	1	0	1	1	1	0	0	0	0	19-9-19	1	6	1
FAC-008-25919	Ca	FAC	8	FAC 8	2019-09-25	9	25	2019	1	0	0	1	1	1	1	1	0	0	0	0	2019-11-09	1	7	1
KKO-041-25919	Cs	KKO	41	KKO 41	2019-09-25	9	25	2019	1	0	1	0	0	0	1	0	1	0	0	0	0	0	0	0
KKO-056-25919	Cs	KKO	56	KKO 56	2019-09-25	9	25	2019	0	0	0	0	0	0	0	0	0	0	0	0	0	0	0	0
KKO-065-25919	Cs	KKO	65	KKO 65	2019-09-25	9	25	2019	0	0	0	0	0	0	0	0	0	0	0	0	0	0	0	0
KKO-066-25919	Cs	KKO	66	KKO 66	2019-09-25	9	25	2019	0	0	0	0	0	0	0	0	0	0	0	0	0	0	0	0
KKO-069-25919	Cs	KKO	69	KKO 69	2019-09-25	9	25	2019	0	0	0	0	0	0	0	0	0	0	0	0	0	0	0	0
KKO-133-25919	Cs	KKO	133	KKO 133	2019-09-25	9	25	2019	0	0	0	0	0	0	0	0	0	0	0	0	0	0	0	0
KKO-050-25919	Cs	KKO	50	KKO 50	2019-09-25	9	25	2019	0	0	0	0	0	0	1	1	0	0	0	0	19-9-19	1	2	1
KKO-071-25919	Cs	KKO	71	KKO 71	2019-09-25	9	25	2019	0	0	0	0	0	1	1	1	0	0	0	0	24-9-19	0	2	1
KKO-126-25919	Cs	KKO	126	KKO 126	2019-09-25	9	25	2019	0	0	0	0	0	1	1	1	0	0	0	0	22-9-19	0	2	1
KKO-138-25919	Cs	KKO	138	KKO 138	2019-09-25	9	25	2019	1	1	0	0	1	0	0	0	0	0	0	0	22-9-19	0	2	1
KKO-184-25919	Cs	KKO	184	KKO 184	2019-09-25	9	25	2019	1	0	1	0	0	0	0	0	0	0	0	0	0	0	2	1
KKO-060-25919	Cs	KKO	60	KKO 60	2019-09-25	9	25	2019	0	0	0	0	1	1	1	1	0	0	0	0	23-9-19	1	3	1
KKO-059-25919	Cs	KKO	59	KKO 59	2019-09-25	9	25	2019	1	1	0	0	0	1	1	1	0	0	0	0	22-9-19	0	3	1
KKO-064-25919	Cs	KKO	64	KKO 64	2019-09-25	9	25	2019	0	0	0	0	1	1	1	1	0	0	0	0	23-9-19	0	3	1
KKO-127-25919	Cs	KKO	127	KKO 127	2019-09-25	9	25	2019	0	0	0	0	0	1	1	0	1	0	0	0	20-9-19	1	3	1
KKO-141-25919	Cs	KKO	141	KKO 141	2019-09-25	9	25	2019	0	0	0	0	0	1	1	1	0	0	0	0	20-9-19	1	3	1
KKO-045-25919	Cs	KKO	45	KKO 45	2019-09-25	9	25	2019	0	0	0	0	1	1	1	0	1	0	0	0	22-9-19	0	4	1
KKO-057-25919	Cs	KKO	57	KKO 57	2019-09-25	9	25	2019	0	0	0	0	0	1	1	0	1	0	0	0	15-9-19	1	4	1
KKO-074-25919	Cs	KKO	74	KKO 74	2019-09-25	9	25	2019	0	0	0	0	0	1	1	0	1	0	0	0	21-9-19	1	4	1
KKO-136-25919	Cs	KKO	136	KKO 136	2019-09-25	9	25	2019	1	0	1	0	0	1	1	1	0	0	0	0	22-9-19	0	4	1
KKO-197-25919	Cs	KKO	197	KKO 197	2019-09-25	9	25	2019	0	0	0	0	1	1	1	0	1	0	0	0	0	0	4	1
KKO-183-25919	Cs	KKO	183	KKO 183	2019-09-25	9	25	2019	1	0	1	0	0	1	1	1	0	0	0	0	22-9-19	0	4	1
KKO-048-25919	Cs	KKO	48	KKO 48	2019-09-25	9	25	2019	1	0	1	0	1	1	1	1	0	0	0	0	23-9-19	0	5	1
KKO-052-25919	Cs	KKO	52	KKO 52	2019-09-25	9	25	2019	1	0	1	0	1	0	1	0	1	0	0	0	23-9-19	0	5	1
KKO-072-25919	Cs	KKO	72	KKO 72	2019-09-25	9	25	2019	1	0	1	0	0	1	1	1	0	0	0	0	21-9-19	1	5	1
KKO-073-25919	Cs	KKO	73	KKO 73	2019-09-25	9	25	2019	0	0	1	0	0	1	1	0	1	0	0	0	24-9-19	0	5	1
KKO-134-25919	Cs	KKO	134	KKO 134	2019-09-25	9	25	2019	1	0	1	0	0	1	1	0	1	0	0	0	22-9-19	0	5	1
KKO-139-25919	Cs	KKO	139	KKO 139	2019-09-25	9	25	2019	1	0	1	0	0	1	1	1	0	0	0	0	2019-05-09	1	5	1
KKO-067-25919	Cs	KKO	67	KKO 67	2019-09-25	9	25	2019	0	0	0	0	1	1	1	0	1	0	0	0	20-9-19	1	5	1
KKO-039-25919	Cs	KKO	39	KKO 39	2019-09-25	9	25	2019	1	0	1	0	0	1	1	0	1	0	0	0	21-9-19	1	6	1
KKO-046-25919	Cs	KKO	46	KKO 46	2019-09-25	9	25	2019	1	0	1	0	1	1	1	0	1	0	0	0	22-9-19	0	6	1
KKO-049-25919	Cs	KKO	49	KKO 49	2019-09-25	9	25	2019	1	0	1	0	1	1	1	0	1	0	0	0	24-9-19	0	6	1
KKO-044-25919	Cs	KKO	44	KKO 44	2019-09-25	9	25	2019	1	0	1	0	1	1	1	0	1	0	0	0	24-9-19	0	6	1
KKO-051-25919	Cs	KKO	51	KKO 51	2019-09-25	9	25	2019	1	0	1	0	1	1	1	1	0	0	0	0	18-9-19	1	6	1
KKO-068-25919	Cs	KKO	68	KKO 68	2019-09-25	9	25	2019	1	0	1	0	1	1	1	0	1	0	0	0	22-9-19	0	6	1
KKO-070-25919	Cs	KKO	70	KKO 70	2019-09-25	9	25	2019	1	0	1	0	1	1	1	1	0	0	0	0	14-9-19	1	6	1
KKO-125-25919	Cs	KKO	125	KKO 125	2019-09-25	9	25	2019	1	0	1	0	1	1	1	0	1	0	0	0	22-9-19	0	6	1
KKO-040-25919	Cs	KKO	40	KKO 40	2019-09-25	9	25	2019	1	0	1	0	1	1	1	0	1	0	0	0	20-9-19	1	7	1
KKO-042-25919	Cs	KKO	42	KKO 42	2019-09-25	9	25	2019	1	0	1	0	1	1	1	0	1	0	0	0	19-9-19	1	7	1
KKO-043-25919	Cs	KKO	43	KKO 43	2019-09-25	9	25	2019	1	0	1	0	1	1	1	0	1	0	0	0	20-9-19	1	7	1
KKO-061-25919	Cs	KKO	61	KKO 61	2019-09-25	9	25	2019	1	0	1	0	1	1	1	0	1	0	0	0	25-8-19	1	7	1
KKO-058-25919	Cs	KKO	58	KKO 58	2019-09-25	9	25	2019	1	0	1	0	1	1	1	0	1	0	0	0	19-9-19	1	7	1
KKO-055-25919	Cs	KKO	55	KKO 55	2019-09-25	9	25	2019	1	0	1	0	1	1	1	0	1	0	0	0	21-9-19	1	7	1
KKO-054-25919	Cs	KKO	54	KKO 54	2019-09-25	9	25	2019	1	0	1	0	1	1	1	0	1	0	0	0	19-9-19	1	7	1
KKO-053-25919	Cs	KKO	53	KKO 53	2019-09-25	9	25	2019	1	0	1	0	1	1	1	0	1	0	0	0	18-9-19	1	7	1
KKO-135-25919	Cs	KKO	135	KKO 135	2019-09-25	9	25	2019	1	0	1	0	1	1	1	0	1	0	0	0	20-9-19	1	7	1
KKO-131-25919	Cs	KKO	131	KKO 131	2019-09-25	9	25	2019	1	0	1	0	1	1	1	0	1	0	0	0	2019-05-09	1	7	1
KKO-140-25919	Cs	KKO	140	KKO 140	2019-09-25	9	25	2019	1	0	0	1	1	1	1	0	1	0	0	0	0	0	7	1
KKO-137-25919	Cs	KKO	137	KKO 137	2019-09-25	9	25	2019	1	0	1	0	1	1	1	0	1	0	0	0	19-9-19	1	7	1
KKO-185-25919	Cs	KKO	185	KKO 185	2019-09-25	9	25	2019	1	0	0	1	0	1	1	0	1	0	0	0	19-9-19	1	7	1
KKO-063-25919	Cs	KKO	63	KKO 63	2019-09-25	9	25	2019	1	0	1	0	1	1	1	0	1	0	0	0	19-9-19	1	7	1
KKO-047-25919	Cs	KKO	47	KKO 47	2019-09-25	9	25	2019	1	0	0	1	1	1	1	0	1	0	0	0	20-9-19	1	8	1
KKO-128-25919	Cs	KKO	128	KKO 128	2019-09-25	9	25	2019	1	0	0	1	1	1	1	0	1	0	0	0	2019-05-09	1	8	1
FAC-026-26919	Ca	FAC	26	FAC 26	2019-09-26	9	26	2019	1	0	1	0	0	1	1	0	1	0	0	0	18-9-19	1	6	1
KNS-112-26919	Cs	KNS	112	KNS 112	2019-09-26	9	26	2019	1	0	0	1	1	1	1	0	1	0	0	0	24-9-19	0	7	1
RWT-004-26919	Cs	RWT	4	RWT 4	2019-09-26	9	26	2019	0	0	0	0	0	1	1	1	0	0	0	0	24-9-19	0	2	1
RWT-002-26919	Cs	RWT	2	RWT 2	2019-09-26	9	26	2019	1	0	1	0	0	0	1	1	0	0	0	0	23-9-19	0	3	1
RWT-005-26919	Cs	RWT	5	RWT 5	2019-09-26	9	26	2019	1	1	0	0	0	0	1	0	1	0	0	0	23-9-19	0	3	1
RWT-159-26919	Cs	RWT	159	RWT 159	2019-09-26	9	26	2019	0	0	0	0	0	1	1	1	0	0	0	0	17-9-19	1	3	1
RWT-181-26919	Cs	RWT	181	RWT 181	2019-09-26	9	26	2019	0	0	0	0	0	1	1	1	0	0	0	0	22-9-19	1	3	1
RWT-014-26919	Cs	RWT	14	RWT 14	2019-09-26	9	26	2019	1	1	0	0	0	1	1	0	1	0	0	0	23-9-19	0	4	1
RWT-075-26919	Cs	RWT	75	RWT 75	2019-09-26	9	26	2019	0	0	0	0	0	1	1	0	1	0	0	0	22-9-19	1	4	1
RWT-156-26919	Cs	RWT	156	RWT 156	2019-09-26	9	26	2019	1	1	0	0	1	1	1	1	0	0	0	0	24-9-19	0	4	1
RWT-007-26919	Cs	RWT	7	RWT 7	2019-09-26	9	26	2019	1	0	1	0	0	1	1	1	0	0	0	0	23-9-19	0	4	1
RWT-031-26919	Cs	RWT	31	RWT 31	2019-09-26	9	26	2019	0	0	0	0	1	1	1	0	1	0	0	0	24-9-19	0	4	1
RWT-030-26919	Cs	RWT	30	RWT 30	2019-09-26	9	26	2019	1	0	1	0	0	1	1	1	0	0	0	0	0	0	4	1
RWT-034-26919	Cs	RWT	34	RWT 34	2019-09-26	9	26	2019	0	0	0	0	1	1	1	0	1	0	0	0	23-9-19	0	4	1
RWT-154-26919	Cs	RWT	154	RWT 154	2019-09-26	9	26	2019	1	0	1	0	0	1	1	1	0	0	0	0	24-9-19	0	4	1
RWT-008-26919	Cs	RWT	8	RWT 8	2019-09-26	9	26	2019	1	0	1	0	0	1	1	0	1	0	0	0	0	0	5	1
RWT-024-26919	Cs	RWT	24	RWT 24	2019-09-26	9	26	2019	0	0	0	0	1	1	1	0	1	0	0	0	22-9-19	1	5	1
RWT-010-26919	Cs	RWT	10	RWT 10	2019-09-26	9	26	2019	1	0	1	0	0	1	1	1	0	0	0	0	22-9-19	1	5	1
RWT-019-26919	Cs	RWT	19	RWT 19	2019-09-26	9	26	2019	1	0	1	0	1	0	1	1	0	0	0	0	16-9-19	1	5	1
RWT-009-26919	Cs	RWT	9	RWT 9	2019-09-26	9	26	2019	1	0	1	0	1	1	1	1	0	0	0	0	23-9-19	0	5	1
RWT-015-26919	Cs	RWT	15	RWT 15	2019-09-26	9	26	2019	1	0	1	0	1	1	1	1	0	0	0	0	23-9-19	0	5	1
RWT-003-26919	Cs	RWT	3	RWT 3	2019-09-26	9	26	2019	1	0	1	0	1	1	1	1	0	0	0	0	24-9-19	0	5	1
RWT-036-26919	Cs	RWT	36	RWT 36	2019-09-26	9	26	2019	0	0	0	0	1	1	1	0	1	0	0	0	21-9-19	1	5	1
RWT-144-26919	Cs	RWT	144	RWT 144	2019-09-26	9	26	2019	0	0	0	0	1	1	1	0	1	0	0	0	21-9-19	1	5	1
RWT-153-26919	Cs	RWT	153	RWT 153	2019-09-26	9	26	2019	0	0	0	0	1	1	1	0	1	0	0	0	19-9-19	1	5	1
RWT-001-26919	Cs	RWT	1	RWT 1	2019-09-26	9	26	2019	1	0	1	0	0	1	1	1	0	0	0	0	21-9-19	1	5	1
RWT-016-26919	Cs	RWT	16	RWT 16	2019-09-26	9	26	2019	1	1	0	0	1	1	1	1	0	0	0	0	2019-12-09	1	5	1
RWT-021-26919	Cs	RWT	21	RWT 21	2019-09-26	9	26	2019	1	1	0	0	1	1	1	1	0	0	0	0	15-9-19	1	5	1
RWT-023-26919	Cs	RWT	23	RWT 23	2019-09-26	9	26	2019	1	0	1	0	0	1	1	1	0	0	0	0	19-9-19	1	5	1
RWT-025-26919	Cs	RWT	25	RWT 25	2019-09-26	9	26	2019	0	0	0	0	1	1	1	0	1	0	0	0	19-9-19	1	5	1
RWT-152-26919	Cs	RWT	152	RWT 152	2019-09-26	9	26	2019	1	0	1	0	0	1	1	0	1	0	0	0	0	0	5	1
RWT-157-26919	Cs	RWT	157	RWT 157	2019-09-26	9	26	2019	1	0	1	0	0	1	1	0	1	0	0	0	23-9-19	0	5	1
RWT-020-26919	Cs	RWT	20	RWT 20	2019-09-26	9	26	2019	1	0	1	0	1	1	1	0	1	0	0	0	24-9-19	0	6	1
RWT-027-26919	Cs	RWT	27	RWT 27	2019-09-26	9	26	2019	1	0	1	0	1	1	1	0	1	0	0	0	23-9-19	0	6	1
RWT-028-26919	Cs	RWT	28	RWT 28	2019-09-26	9	26	2019	1	0	1	0	1	1	1	0	1	0	0	0	0	0	6	1
RWT-200-26919	Cs	RWT	200	RWT 200	2019-09-26	9	26	2019	1	0	1	0	0	1	1	0	1	0	0	0	20-9-19	1	6	1
RWT-032-26919	Cs	RWT	32	RWT 32	2019-09-26	9	26	2019	1	0	1	0	0	1	1	0	1	0	0	0	22-9-19	1	6	1
RWT-035-26919	Cs	RWT	35	RWT 35	2019-09-26	9	26	2019	1	0	1	0	1	1	1	0	1	0	0	0	23-9-19	0	6	1
RWT-006-26919	Cs	RWT	6	RWT 6	2019-09-26	9	26	2019	1	0	1	0	1	1	1	0	1	0	0	0	22-9-19	1	7	1
RWT-022-26919	Cs	RWT	22	RWT 22	2019-09-26	9	26	2019	1	0	0	1	0	1	1	0	1	0	0	0	22-9-19	1	7	1
RWT-026-26919	Cs	RWT	26	RWT 26	2019-09-26	9	26	2019	1	0	0	1	1	1	1	0	1	0	0	0	23-9-19	0	7	1
RWT-018-26919	Cs	RWT	18	RWT 18	2019-09-26	9	26	2019	1	0	0	1	1	1	1	0	1	0	0	0	22-9-19	1	8	1
RWT-150-26919	Cs	RWT	150	RWT 150	2019-09-26	9	26	2019	1	0	0	1	1	1	1	0	1	0	0	0	15-9-19	1	8	1
RWT-017-26919	Cs	RWT	17	RWT 17	2019-09-26	9	26	2019	1	0	0	1	1	1	1	0	1	0	0	0	20-9-19	1	8	1
RWT-011-26919	Cs	RWT	11	RWT 11	2019-09-26	9	26	2019	1	0	0	1	0	1	1	0	1	0	1	0	16-9-19	1	12	1
FAA-009-27919	Ad	FAA	9	FAA 9	2019-09-27	9	27	2019	0	0	0	0	1	1	1	1	0	0	0	0	20-9-19	1	4	1
FAA-026-27919	Ad	FAA	26	FAA 26	2019-09-27	9	27	2019	0	0	0	0	0	0	0	0	0	0	0	0	0	0	0	0
FAC-024-27919	Ca	FAC	24	FAC 24	2019-09-27	9	27	2019	0	0	0	0	0	0	1	1	0	0	0	0	24-9-19	0	1	1
FAC-012-27919	Ca	FAC	12	FAC 12	2019-09-27	9	27	2019	1	0	1	0	0	0	0	0	0	0	0	0	0	0	2	1
FAC-022-27919	Ca	FAC	22	FAC 22	2019-09-27	9	27	2019	0	0	0	0	0	1	1	0	1	0	0	0	24-9-19	0	3	1
FAC-020-27919	Ca	FAC	20	FAC 20	2019-09-27	9	27	2019	0	0	0	0	1	1	1	1	0	0	0	0	24-9-19	0	3	1
FAC-025-27919	Ca	FAC	25	FAC 25	2019-09-27	9	27	2019	0	0	0	0	0	1	1	1	0	0	0	0	23-9-19	1	3	1
FAC-018-27919	Ca	FAC	18	FAC 18	2019-09-27	9	27	2019	1	1	0	0	0	1	1	1	0	0	0	0	0	0	3	1
FAC-011-27919	Ca	FAC	11	FAC 11	2019-09-27	9	27	2019	1	0	1	0	0	0	1	0	1	0	0	0	0	0	4	1
FAC-023-27919	Ca	FAC	23	FAC 23	2019-09-27	9	27	2019	1	0	1	0	0	1	1	1	0	0	0	0	25-9-19	0	4	1
FAC-019-27919	Ca	FAC	19	FAC 19	2019-09-27	9	27	2019	1	0	1	0	0	1	1	1	0	0	0	0	0	0	4	1
FAC-021-27919	Ca	FAC	21	FAC 21	2019-09-27	9	27	2019	1	0	1	0	1	1	1	1	0	0	0	0	22-9-19	1	6	1
KKO-130-27919	Cs	KKO	130	KKO 130	2019-09-27	9	27	2019	1	1	0	0	0	1	1	0	1	0	0	0	0	0	4	1
KNS-201-27919	Cs	KNS	201	KNS 201	2019-09-27	9	27	2019	0	0	0	0	0	0	0	0	0	0	0	0	0	0	0	0
KNS-189-27919	Cs	KNS	189	KNS 189	2019-09-27	9	27	2019	0	0	0	0	0	0	0	0	0	0	0	0	0	0	0	0
KNS-105-27919	Cs	KNS	105	KNS 105	2019-09-27	9	27	2019	0	0	0	0	1	1	1	1	0	0	0	0	24-9-19	0	3	1
KNS-106-27919	Cs	KNS	106	KNS 106	2019-09-27	9	27	2019	0	0	0	0	0	1	1	0	1	0	0	0	23-9-19	1	4	1
RWT-012-27919	Cs	RWT	12	RWT 12	2019-09-27	9	27	2019	0	0	0	0	0	0	0	0	0	0	0	0	0	0	0	0
RWT-038-27919	Cs	RWT	38	RWT 38	2019-09-27	9	27	2019	1	1	0	0	0	0	1	1	0	0	0	0	26-9-19	0	2	1
FAC-027-30919	Ca	FAC	27	FAC 27	2019-09-30	9	30	2019	0	0	0	0	0	0	0	0	0	0	0	0	0	0	0	0
FAC-029-30919	Ca	FAC	29	FAC 29	2019-09-30	9	30	2019	1	0	1	0	0	0	0	0	0	0	0	0	0	0	2	1
FAC-017-30919	Ca	FAC	17	FAC 17	2019-09-30	9	30	2019	0	0	0	0	1	1	1	1	0	0	0	0	23-9-19	1	4	1
FAC-030-30919	Ca	FAC	30	FAC 30	2019-09-30	9	30	2019	1	0	0	1	0	1	1	1	0	0	0	0	25-9-19	1	6	1
FAC-028-30919	Ca	FAC	28	FAC 28	2019-09-30	9	30	2019	1	0	0	1	1	1	1	0	1	0	0	0	25-9-19	1	8	1
FAC-015-71019	Ca	FAC	15	FAC 15	2019-10-07	10	7	2019	1	1	0	0	0	1	1	0	1	0	0	0	24-9-19	1	5	1
KKO-129-71019	Cs	KKO	129	KKO 129	2019-10-07	10	7	2019	1	0	1	0	0	0	0	0	0	0	0	0	23-9-19	1	3	1
RWT-146-81019	Cs	RWT	146	RWT 146	2019-10-08	10	8	2019	1	1	0	0	0	1	1	1	0	0	0	0	25-9-19	1	4	1
RWT-158-81019	Cs	RWT	158	RWT 158	2019-10-08	10	8	2019	1	0	0	1	1	1	1	1	0	0	0	0	2019-05-10	0	6	1
RWT-029-81019	Cs	RWT	29	RWT 29	2019-10-08	10	8	2019	1	0	0	1	0	1	1	0	1	0	0	0	2019-05-10	0	6	1
FAC-010-281019	Ca	FAC	10	FAC 10	2019-10-28	10	28	2019	0	0	0	0	0	0	0	0	0	0	0	0	0	0	0	0
FAC-006-281019	Ca	FAC	6	FAC 6	2019-10-28	10	28	2019	0	0	0	0	0	1	1	1	0	0	0	0	26-10-19	0	2	1
FAC-008-281019	Ca	FAC	8	FAC 8	2019-10-28	10	28	2019	1	1	0	0	0	0	0	0	0	0	0	0	14-10-19	1	2	1
FAC-001-281019	Ca	FAC	1	FAC 1	2019-10-28	10	28	2019	0	0	0	0	0	1	1	1	0	0	0	0	24-10-19	1	3	1
FAC-011-281019	Ca	FAC	11	FAC 11	2019-10-28	10	28	2019	1	0	1	0	0	0	1	1	0	0	0	0	22-10-19	1	4	1
FAC-004-281019	Ca	FAC	4	FAC 4	2019-10-28	10	28	2019	1	1	0	0	0	1	1	1	0	0	0	0	15-10-19	1	4	1
FAC-003-281019	Ca	FAC	3	FAC 3	2019-10-28	10	28	2019	1	0	1	0	0	1	1	1	0	0	0	0	19-10-19	1	5	1
FAC-007-281019	Ca	FAC	7	FAC 7	2019-10-28	10	28	2019	1	0	1	0	0	1	1	1	0	0	0	0	2019-01-10	1	5	1
FAC-009-281019	Ca	FAC	9	FAC 9	2019-10-28	10	28	2019	1	0	1	0	0	1	1	1	0	0	0	0	24-10-19	1	5	1
KKO-133-281019	Cs	KKO	133	KKO 133	2019-10-28	10	28	2019	0	0	0	0	0	0	0	0	0	0	0	0	0	0	0	0
KKO-125-281019	Cs	KKO	125	KKO 125	2019-10-28	10	28	2019	0	0	0	0	0	0	0	0	0	0	0	0	0	0	0	0
KKO-131-281019	Cs	KKO	131	KKO 131	2019-10-28	10	28	2019	0	0	0	0	0	0	0	0	0	0	0	0	0	0	0	0
KKO-066-281019	Cs	KKO	66	KKO 66	2019-10-28	10	28	2019	0	0	0	0	0	0	0	0	0	0	0	0	0	0	0	0
KKO-068-281019	Cs	KKO	68	KKO 68	2019-10-28	10	28	2019	0	0	0	0	0	0	0	0	0	0	0	0	0	0	0	0
KKO-069-281019	Cs	KKO	69	KKO 69	2019-10-28	10	28	2019	0	0	0	0	0	0	0	0	0	0	0	0	0	0	0	0
KKO-071-281019	Cs	KKO	71	KKO 71	2019-10-28	10	28	2019	0	0	0	0	0	0	0	0	0	0	0	0	0	0	0	0
KKO-138-281019	Cs	KKO	138	KKO 138	2019-10-28	10	28	2019	0	0	0	0	0	0	0	0	0	0	0	0	0	0	0	0
KKO-072-281019	Cs	KKO	72	KKO 72	2019-10-28	10	28	2019	0	0	0	0	0	1	1	1	0	0	0	0	25-10-19	0	2	1
KKO-184-281019	Cs	KKO	184	KKO 184	2019-10-28	10	28	2019	1	1	0	0	0	0	1	1	0	0	0	0	25-10-19	0	2	1
KKO-048-281019	Cs	KKO	48	KKO 48	2019-10-28	10	28	2019	0	0	0	0	1	1	1	1	0	0	0	0	26-10-19	0	3	1
KKO-044-281019	Cs	KKO	44	KKO 44	2019-10-28	10	28	2019	1	1	0	0	0	1	1	1	0	0	0	0	26-10-19	0	3	1
KKO-135-281019	Cs	KKO	135	KKO 135	2019-10-28	10	28	2019	1	1	0	0	0	1	1	1	0	0	0	0	26-10-19	0	3	1
KKO-074-281019	Cs	KKO	74	KKO 74	2019-10-28	10	28	2019	0	0	0	0	0	1	1	1	0	0	0	0	20-10-19	1	3	1
KKO-065-281019	Cs	KKO	65	KKO 65	2019-10-28	10	28	2019	1	1	0	0	0	1	1	1	0	0	0	0	0	0	3	1
KKO-141-281019	Cs	KKO	141	KKO 141	2019-10-28	10	28	2019	0	0	0	0	1	1	1	1	0	0	0	0	25-10-19	0	3	1
KKO-197-281019	Cs	KKO	197	KKO 197	2019-10-28	10	28	2019	0	0	0	0	0	1	1	1	0	0	0	0	21-10-19	1	3	1
KKO-057-281019	Cs	KKO	57	KKO 57	2019-10-28	10	28	2019	0	0	0	0	0	1	1	1	0	0	0	0	20-10-19	1	3	1
KKO-052-281019	Cs	KKO	52	KKO 52	2019-10-28	10	28	2019	1	0	1	0	0	1	1	1	0	0	0	0	25-10-19	0	4	1
KKO-050-281019	Cs	KKO	50	KKO 50	2019-10-28	10	28	2019	1	0	1	0	0	1	1	1	0	0	0	0	25-10-19	0	4	1
KKO-129-281019	Cs	KKO	129	KKO 129	2019-10-28	10	28	2019	0	0	0	0	1	1	1	0	1	0	0	0	0	0	4	1
KKO-130-281019	Cs	KKO	130	KKO 130	2019-10-28	10	28	2019	1	0	1	0	0	1	1	1	0	0	0	0	0	0	4	1
KKO-059-281019	Cs	KKO	59	KKO 59	2019-10-28	10	28	2019	1	1	0	0	1	1	1	1	0	0	0	0	26-10-19	0	4	1
KKO-063-281019	Cs	KKO	63	KKO 63	2019-10-28	10	28	2019	1	0	1	0	0	1	1	1	0	0	0	0	0	0	4	1
KKO-064-281019	Cs	KKO	64	KKO 64	2019-10-28	10	28	2019	1	0	1	0	1	0	1	1	0	0	0	0	25-10-19	0	4	1
KKO-070-281019	Cs	KKO	70	KKO 70	2019-10-28	10	28	2019	1	0	1	0	0	1	1	1	0	0	0	0	0	0	4	1
KKO-054-281019	Cs	KKO	54	KKO 54	2019-10-28	10	28	2019	1	0	1	0	1	0	1	1	0	0	0	0	15-10-19	1	5	1
KKO-041-281019	Cs	KKO	41	KKO 41	2019-10-28	10	28	2019	1	0	1	0	0	1	1	0	1	0	0	0	0	0	5	1
KKO-060-281019	Cs	KKO	60	KKO 60	2019-10-28	10	28	2019	1	1	0	0	0	1	1	0	1	0	0	0	22-10-19	1	5	1
KKO-067-281019	Cs	KKO	67	KKO 67	2019-10-28	10	28	2019	0	0	0	0	1	1	1	0	1	0	0	0	24-10-19	1	5	1
KKO-183-281019	Cs	KKO	183	KKO 183	2019-10-28	10	28	2019	1	0	1	0	1	1	1	1	0	0	0	0	26-10-19	0	5	1
KKO-185-281019	Cs	KKO	185	KKO 185	2019-10-28	10	28	2019	1	0	1	0	0	1	1	0	1	0	0	0	25-10-19	5	5	1
KKO-045-281019	Cs	KKO	45	KKO 45	2019-10-28	10	28	2019	1	0	1	0	1	1	1	0	1	0	0	0	25-10-19	0	6	1
KKO-049-281019	Cs	KKO	49	KKO 49	2019-10-28	10	28	2019	1	0	1	0	1	1	1	0	1	0	0	0	25-10-19	0	6	1
KKO-136-281019	Cs	KKO	136	KKO 136	2019-10-28	10	28	2019	1	0	1	0	1	1	1	1	0	0	0	0	23-10-19	1	6	1
KKO-137-281019	Cs	KKO	137	KKO 137	2019-10-28	10	28	2019	1	0	1	0	1	1	1	0	1	0	0	0	25-10-19	0	6	1
KKO-043-281019	Cs	KKO	43	KKO 43	2019-10-28	10	28	2019	1	0	1	0	1	1	1	1	0	0	0	0	22-10-19	1	6	1
KKO-127-281019	Cs	KKO	127	KKO 127	2019-10-28	10	28	2019	1	0	1	0	0	1	1	0	1	0	0	0	23-10-19	1	6	1
KKO-128-281019	Cs	KKO	128	KKO 128	2019-10-28	10	28	2019	1	0	1	0	1	1	1	0	1	0	0	0	0	0	6	1
KKO-134-281019	Cs	KKO	134	KKO 134	2019-10-28	10	28	2019	1	0	1	0	0	1	1	0	1	0	0	0	20-10-19	1	6	1
KKO-058-281019	Cs	KKO	58	KKO 58	2019-10-28	10	28	2019	1	0	1	0	0	1	1	0	1	0	0	0	20-10-19	1	6	1
KKO-046-281019	Cs	KKO	46	KKO 46	2019-10-28	10	28	2019	1	0	1	0	1	1	1	0	1	0	0	0	27-10-19	1	7	1
KKO-047-281019	Cs	KKO	47	KKO 47	2019-10-28	10	28	2019	1	0	1	0	1	1	1	0	1	0	0	0	23-10-19	1	7	1
KKO-053-281019	Cs	KKO	53	KKO 53	2019-10-28	10	28	2019	1	0	1	0	1	1	1	0	1	0	0	0	24-10-19	1	7	1
KKO-055-281019	Cs	KKO	55	KKO 55	2019-10-28	10	28	2019	1	0	1	0	1	1	1	0	1	0	0	0	24-10-19	1	7	1
KKO-139-281019	Cs	KKO	139	KKO 139	2019-10-28	10	28	2019	1	0	1	0	1	1	1	0	1	0	0	0	24-10-19	1	7	1
KKO-140-281019	Cs	KKO	140	KKO 140	2019-10-28	10	28	2019	1	0	1	0	1	1	1	0	1	0	0	0	18-10-19	1	7	1
KKO-039-281019	Cs	KKO	39	KKO 39	2019-10-28	10	28	2019	1	0	1	0	1	1	1	0	1	0	0	0	22-10-19	1	7	1
KKO-042-281019	Cs	KKO	42	KKO 42	2019-10-28	10	28	2019	1	0	1	0	1	1	1	0	1	0	0	0	22-10-19	1	7	1
KKO-073-281019	Cs	KKO	73	KKO 73	2019-10-28	10	28	2019	1	0	1	0	1	1	1	0	1	0	0	0	16-10-19	1	7	1
KKO-061-281019	Cs	KKO	61	KKO 61	2019-10-28	10	28	2019	1	0	1	0	1	1	1	0	1	0	0	0	23-10-19	1	7	1
KKO-056-281019	Cs	KKO	56	KKO 56	2019-10-28	10	28	2019	1	0	1	0	1	1	1	0	1	0	0	0	18-10-19	1	7	1
FAA-007-291019	Ad	FAA	7	FAA 7	2019-10-29	10	29	2019	0	0	0	0	0	1	1	1	0	0	0	0	27-10-19	0	2	1
FAA-008-291019	Ad	FAA	8	FAA 8	2019-10-29	10	29	2019	0	0	0	0	0	0	1	1	0	0	0	0	26-10-19	0	1	1
FAA-011-291019	Ad	FAA	11	FAA 11	2019-10-29	10	29	2019	0	0	0	0	0	0	0	0	0	0	0	0	0	0	0	0
FAA-019-291019	Ad	FAA	19	FAA 19	2019-10-29	10	29	2019	0	0	0	0	0	0	0	0	0	0	0	0	0	0	0	0
FAA-020-291019	Ad	FAA	20	FAA 20	2019-10-29	10	29	2019	0	0	0	0	0	1	1	1	0	0	0	0	22-10-19	1	3	1
FAA-021-291019	Ad	FAA	21	FAA 21	2019-10-29	10	29	2019	0	0	0	0	0	0	0	0	0	0	0	0	0	0	0	0
FAA-022-291019	Ad	FAA	22	FAA 22	2019-10-29	10	29	2019	0	0	0	0	0	0	0	0	0	0	0	0	0	0	0	0
FAA-023-291019	Ad	FAA	23	FAA 23	2019-10-29	10	29	2019	1	1	0	0	0	1	1	0	1	0	0	0	25-10-19	1	5	1
FAC-024-291019	Ca	FAC	24	FAC 24	2019-10-29	10	29	2019	0	0	0	0	0	0	1	1	0	0	0	0	26-10-19	0	1	1
FAC-023-291019	Ca	FAC	23	FAC 23	2019-10-29	10	29	2019	1	0	1	0	0	0	1	1	0	0	0	0	26-10-19	0	3	1
FAC-021-291019	Ca	FAC	21	FAC 21	2019-10-29	10	29	2019	1	1	0	0	1	1	1	1	0	0	0	0	26-10-19	0	4	1
FAC-019-291019	Ca	FAC	19	FAC 19	2019-10-29	10	29	2019	0	0	0	0	1	1	1	0	1	0	0	0	0	0	4	1
FAC-012-291019	Ca	FAC	12	FAC 12	2019-10-29	10	29	2019	1	0	1	0	0	0	1	1	0	0	0	0	21-10-19	1	4	1
FAC-014-291019	Ca	FAC	14	FAC 14	2019-10-29	10	29	2019	0	0	0	0	0	1	1	0	1	0	0	0	24-10-19	1	4	1
FAC-022-291019	Ca	FAC	22	FAC 22	2019-10-29	10	29	2019	1	0	1	0	0	1	1	0	1	0	0	0	26-10-19	0	5	1
FAC-018-291019	Ca	FAC	18	FAC 18	2019-10-29	10	29	2019	1	1	0	0	1	1	1	0	1	0	0	0	20-10-19	1	6	1
FAC-026-291019	Ca	FAC	26	FAC 26	2019-10-29	10	29	2019	1	0	1	0	1	1	1	0	1	0	0	0	24-10-19	1	7	1
FAC-025-291019	Ca	FAC	25	FAC 25	2019-10-29	10	29	2019	1	0	0	1	1	1	1	1	0	0	0	0	25-10-19	1	7	1
KNS-096-291019	Cs	KNS	96	KNS 96	2019-10-29	10	29	2019	0	0	0	0	0	0	0	0	0	0	0	0	0	0	0	0
KNS-099-291019	Cs	KNS	99	KNS 99	2019-10-29	10	29	2019	1	1	0	0	0	0	0	0	0	0	0	0	26-10-19	0	1	1
KNS-191-291019	Cs	KNS	191	KNS 191	2019-10-29	10	29	2019	0	0	0	0	0	0	1	1	0	0	0	0	25-10-19	1	2	1
KNS-084-291019	Cs	KNS	84	KNS 84	2019-10-29	10	29	2019	0	0	0	0	0	1	1	0	1	0	0	0	26-10-19	0	3	1
KNS-190-291019	Cs	KNS	190	KNS 190	2019-10-29	10	29	2019	1	0	1	0	0	0	1	1	0	0	0	0	0	0	3	1
KNS-166-291019	Cs	KNS	166	KNS 166	2019-10-29	10	29	2019	1	1	0	0	0	0	1	1	0	0	0	0	2019-12-10	1	3	1
KNS-104-291019	Cs	KNS	104	KNS 104	2019-10-29	10	29	2019	0	0	0	0	1	1	1	1	0	0	0	0	26-10-19	0	3	1
KNS-109-291019	Cs	KNS	109	KNS 109	2019-10-29	10	29	2019	1	1	0	0	0	0	1	1	0	0	0	0	19-10-19	1	3	1
KNS-196-291019	Cs	KNS	196	KNS 196	2019-10-29	10	29	2019	0	0	0	0	0	1	1	1	0	0	0	0	24-10-19	1	3	1
KNS-173-291019	Cs	KNS	173	KNS 173	2019-10-29	10	29	2019	1	1	0	0	0	1	1	1	0	0	0	0	23-10-19	1	4	1
KNS-098-291019	Cs	KNS	98	KNS 98	2019-10-29	10	29	2019	1	1	0	0	1	0	1	1	0	0	0	0	26-10-19	0	4	1
KNS-160-291019	Cs	KNS	160	KNS 160	2019-10-29	10	29	2019	1	0	1	0	0	0	1	0	1	0	0	0	27-10-19	0	4	1
KNS-082-291019	Cs	KNS	82	KNS 82	2019-10-29	10	29	2019	0	0	0	0	1	1	1	0	1	0	0	0	28-10-19	0	4	1
KNS-077-291019	Cs	KNS	77	KNS 77	2019-10-29	10	29	2019	1	1	0	0	1	1	1	1	0	0	0	0	26-10-19	0	4	1
KNS-083-291019	Cs	KNS	83	KNS 83	2019-10-29	10	29	2019	0	0	0	0	1	1	1	1	0	0	0	0	24-10-19	1	4	1
KNS-097-291019	Cs	KNS	97	KNS 97	2019-10-29	10	29	2019	1	0	1	0	0	0	1	1	0	0	0	0	15-10-19	1	4	1
KNS-079-291019	Cs	KNS	79	KNS 79	2019-10-29	10	29	2019	1	0	1	0	0	1	1	1	0	0	0	0	26-10-19	0	4	1
KNS-189-291019	Cs	KNS	189	KNS 189	2019-10-29	10	29	2019	1	0	1	0	0	1	1	1	0	0	0	0	27-10-19	0	4	1
KNS-164-291019	Cs	KNS	164	KNS 164	2019-10-29	10	29	2019	1	1	0	0	0	1	1	1	0	0	0	0	19-10-19	1	4	1
KNS-179-291019	Cs	KNS	179	KNS 179	2019-10-29	10	29	2019	1	1	0	0	0	1	1	1	0	0	0	0	25-10-19	1	4	1
KNS-106-291019	Cs	KNS	106	KNS 106	2019-10-29	10	29	2019	1	0	1	0	0	0	1	0	1	0	0	0	24-10-19	1	4	1
KNS-169-291019	Cs	KNS	169	KNS 169	2019-10-29	10	29	2019	1	0	1	0	1	0	1	1	0	0	0	0	0	0	4	1
KNS-114-291019	Cs	KNS	114	KNS 114	2019-10-29	10	29	2019	1	0	1	0	0	0	1	1	0	0	0	0	25-10-19	1	4	1
KNS-088-291019	Cs	KNS	88	KNS 88	2019-10-29	10	29	2019	1	0	1	0	0	0	1	1	0	0	0	0	19-10-19	1	4	1
KNS-167-291019	Cs	KNS	167	KNS 167	2019-10-29	10	29	2019	1	0	1	0	1	1	1	1	0	0	0	0	26-10-19	0	5	1
KNS-175-291019	Cs	KNS	175	KNS 175	2019-10-29	10	29	2019	1	0	1	0	0	1	1	0	1	0	0	0	27-10-19	0	5	1
KNS-174-291019	Cs	KNS	174	KNS 174	2019-10-29	10	29	2019	1	0	1	0	0	1	1	0	1	0	0	0	26-10-19	0	5	1
KNS-178-291019	Cs	KNS	178	KNS 178	2019-10-29	10	29	2019	1	0	1	0	1	1	1	1	0	0	0	0	26-10-19	0	5	1
KNS-101-291019	Cs	KNS	101	KNS 101	2019-10-29	10	29	2019	1	0	1	0	0	1	1	1	0	0	0	0	24-10-19	1	5	1
KNS-091-291019	Cs	KNS	91	KNS 91	2019-10-29	10	29	2019	0	0	0	0	1	1	1	0	1	0	0	0	19-10-19	1	5	1
KNS-095-291019	Cs	KNS	95	KNS 95	2019-10-29	10	29	2019	1	1	0	0	0	1	1	0	1	0	0	0	25-10-19	1	5	1
KNS-087-291019	Cs	KNS	87	KNS 87	2019-10-29	10	29	2019	1	0	1	0	0	1	1	1	0	0	0	0	18-10-19	1	5	1
KNS-086-291019	Cs	KNS	86	KNS 86	2019-10-29	10	29	2019	1	1	0	0	0	1	1	0	1	0	0	0	24-10-19	1	5	1
KNS-117-291019	Cs	KNS	117	KNS 117	2019-10-29	10	29	2019	1	0	1	0	0	1	1	1	0	0	0	0	24-10-19	1	5	1
KNS-188-291019	Cs	KNS	188	KNS 188	2019-10-29	10	29	2019	1	1	0	0	1	1	1	0	1	0	0	0	0	0	5	1
KNS-118-291019	Cs	KNS	118	KNS 118	2019-10-29	10	29	2019	1	1	0	0	1	1	1	1	0	0	0	0	25-10-19	1	5	1
KNS-195-291019	Cs	KNS	195	KNS 195	2019-10-29	10	29	2019	1	1	0	0	0	1	1	0	1	0	0	0	23-10-19	1	5	1
KNS-165-291019	Cs	KNS	165	KNS 165	2019-10-29	10	29	2019	1	0	1	0	0	1	1	0	1	0	0	0	26-10-19	0	5	1
KNS-102-291019	Cs	KNS	102	KNS 102	2019-10-29	10	29	2019	1	0	1	0	0	1	1	0	1	0	0	0	27-10-19	0	5	1
KNS-111-291019	Cs	KNS	111	KNS 111	2019-10-29	10	29	2019	1	0	1	0	0	1	1	1	0	0	0	0	24-10-19	0	5	1
KNS-162-291019	Cs	KNS	162	KNS 162	2019-10-29	10	29	2019	1	1	0	0	1	1	1	1	0	0	0	0	22-10-19	1	5	1
KNS-170-291019	Cs	KNS	170	KNS 170	2019-10-29	10	29	2019	1	1	0	0	0	1	1	0	1	0	0	0	24-10-19	1	5	1
KNS-119-291019	Cs	KNS	119	KNS 119	2019-10-29	10	29	2019	0	0	0	0	1	1	1	0	1	0	0	0	25-10-19	1	5	1
KNS-198-291019	Cs	KNS	198	KNS 198	2019-10-29	10	29	2019	0	0	0	0	1	1	1	0	1	0	0	0	24-10-19	1	5	1
KNS-171-291019	Cs	KNS	171	KNS 171	2019-10-29	10	29	2019	1	0	1	0	1	1	1	0	1	0	0	0	26-10-19	0	6	1
KNS-094-291019	Cs	KNS	94	KNS 94	2019-10-29	10	29	2019	1	0	0	1	0	1	1	1	0	0	0	0	19-10-19	1	6	1
KNS-081-291019	Cs	KNS	81	KNS 81	2019-10-29	10	29	2019	1	0	1	0	1	1	0	1	0	0	0	0	25-10-19	1	6	1
KNS-090-291019	Cs	KNS	90	KNS 90	2019-10-29	10	29	2019	1	1	0	0	1	1	1	0	1	0	0	0	24-10-19	1	6	1
KNS-085-291019	Cs	KNS	85	KNS 85	2019-10-29	10	29	2019	1	0	1	0	1	1	1	0	1	0	0	0	27-10-19	0	6	1
KNS-120-291019	Cs	KNS	120	KNS 120	2019-10-29	10	29	2019	1	0	1	0	0	1	1	0	1	0	0	0	24-10-19	1	6	1
KNS-122-291019	Cs	KNS	122	KNS 122	2019-10-29	10	29	2019	1	0	1	0	0	1	1	0	1	0	0	0	25-10-19	1	6	1
KNS-123-291019	Cs	KNS	123	KNS 123	2019-10-29	10	29	2019	1	0	1	0	0	1	1	0	1	0	0	0	24-10-19	1	6	1
KNS-116-291019	Cs	KNS	116	KNS 116	2019-10-29	10	29	2019	1	0	1	0	0	1	1	0	1	0	0	0	22-10-19	1	6	1
KNS-115-291019	Cs	KNS	115	KNS 115	2019-10-29	10	29	2019	1	1	0	0	1	1	0	0	1	0	0	0	20-10-19	1	6	1
KNS-113-291019	Cs	KNS	113	KNS 113	2019-10-29	10	29	2019	1	0	1	0	1	1	1	0	1	0	0	0	27-10-19	0	6	1
KNS-163-291019	Cs	KNS	163	KNS 163	2019-10-29	10	29	2019	1	0	1	0	1	1	1	1	0	0	0	0	23-10-19	1	6	1
KNS-168-291019	Cs	KNS	168	KNS 168	2019-10-29	10	29	2019	1	0	1	0	1	1	1	0	1	0	0	0	26-10-19	0	6	1
KNS-107-291019	Cs	KNS	107	KNS 107	2019-10-29	10	29	2019	1	0	1	0	0	1	1	0	1	0	0	0	23-10-19	1	6	1
KNS-112-291019	Cs	KNS	112	KNS 112	2019-10-29	10	29	2019	1	1	0	0	1	1	1	0	1	0	0	0	23-10-19	1	6	1
KNS-121-291019	Cs	KNS	121	KNS 121	2019-10-29	10	29	2019	1	0	1	0	1	1	1	0	1	0	0	0	26-10-19	0	6	1
KNS-076-291019	Cs	KNS	76	KNS 76	2019-10-29	10	29	2019	1	0	1	0	1	1	1	0	1	0	0	0	27-10-19	0	6	1
KNS-089-291019	Cs	KNS	89	KNS 89	2019-10-29	10	29	2019	1	0	0	1	0	1	1	1	0	0	0	0	21-10-19	1	6	1
KNS-093-291019	Cs	KNS	93	KNS 93	2019-10-29	10	29	2019	1	0	1	0	1	1	1	0	1	0	0	0	24-10-19	1	7	1
KNS-100-291019	Cs	KNS	100	KNS 100	2019-10-29	10	29	2019	1	0	1	0	1	1	1	0	0	0	0	0	24-10-19	1	7	1
KNS-103-291019	Cs	KNS	103	KNS 103	2019-10-29	10	29	2019	1	0	1	0	1	1	1	0	1	0	0	0	24-10-19	1	7	1
KNS-080-291019	Cs	KNS	80	KNS 80	2019-10-29	10	29	2019	1	0	1	0	1	1	1	0	1	0	0	0	23-10-19	1	7	1
KNS-078-291019	Cs	KNS	78	KNS 78	2019-10-29	10	29	2019	1	0	1	0	1	1	1	0	1	0	0	0	20-10-19	1	7	1
KNS-108-291019	Cs	KNS	108	KNS 108	2019-10-29	10	29	2019	1	0	1	0	1	1	1	0	1	0	0	0	24-10-19	1	7	1
KNS-176-291019	Cs	KNS	176	KNS 176	2019-10-29	10	29	2019	1	0	0	1	1	1	1	0	1	0	0	0	25-10-19	1	8	1
KNS-092-291019	Cs	KNS	92	KNS 92	2019-10-29	10	29	2019	1	0	0	1	1	1	1	0	1	0	1	0	0	0	12	1
FAA-005-301019	Ad	FAA	5	FAA 5	2019-10-30	10	30	2019	0	0	0	0	0	0	0	0	0	0	0	0	0	0	0	0
FAA-010-301019	Ad	FAA	10	FAA 10	2019-10-30	10	30	2019	0	0	0	0	0	0	0	0	0	0	0	0	0	0	0	0
FAA-012-301019	Ad	FAA	12	FAA 12	2019-10-30	10	30	2019	0	0	0	0	0	0	0	0	0	0	0	0	0	0	0	0
FAA-014-301019	Ad	FAA	14	FAA 14	2019-10-30	10	30	2019	0	0	0	0	0	0	0	0	0	0	0	0	0	0	0	0
FAA-017-301019	Ad	FAA	17	FAA 17	2019-10-30	10	30	2019	0	0	0	0	0	0	0	0	0	0	0	0	0	0	0	0
FAA-018-301019	Ad	FAA	18	FAA 18	2019-10-30	10	30	2019	0	0	0	0	0	0	0	0	0	0	0	0	0	0	0	0
FAA-028-301019	Ad	FAA	28	FAA 28	2019-10-30	10	30	2019	0	0	0	0	0	0	0	0	0	0	0	0	0	0	0	0
FAA-001-311019	Ad	FAA	1	FAA 1	2019-10-31	10	31	2019	0	0	0	0	0	0	0	0	0	0	0	0	0	0	0	0
FAA-002-311019	Ad	FAA	2	FAA 2	2019-10-31	10	31	2019	0	0	0	0	0	0	0	0	0	0	0	0	0	0	0	0
FAA-003-311019	Ad	FAA	3	FAA 3	2019-10-31	10	31	2019	1	1	0	0	0	0	0	0	0	0	0	0	17-10-19	1	2	1
FAA-004-311019	Ad	FAA	4	FAA 4	2019-10-31	10	31	2019	0	0	0	0	0	1	1	1	0	0	0	0	2019-10-10	1	3	1
FAA-006-311019	Ad	FAA	6	FAA 6	2019-10-31	10	31	2019	0	0	0	0	0	0	0	0	0	0	0	0	0	0	0	0
FAA-009-311019	Ad	FAA	9	FAA 9	2019-10-31	10	31	2019	1	1	0	0	0	1	0	0	0	0	0	0	24-10-19	1	3	1
FAA-013-311019	Ad	FAA	13	FAA 13	2019-10-31	10	31	2019	0	0	0	0	0	0	0	0	0	0	0	0	0	0	0	0
FAA-015-311019	Ad	FAA	15	FAA 15	2019-10-31	10	31	2019	0	0	0	0	0	0	1	1	0	0	0	0	30-10-19	0	1	1
FAA-016-311019	Ad	FAA	16	FAA 16	2019-10-31	10	31	2019	0	0	0	0	0	0	0	0	0	0	0	0	0	0	0	0
FAA-025-311019	Ad	FAA	25	FAA 25	2019-10-31	10	31	2019	0	0	0	0	0	1	1	0	1	0	0	0	28-10-19	0	3	1
FAA-026-311019	Ad	FAA	26	FAA 26	2019-10-31	10	31	2019	0	0	0	0	0	0	0	0	0	0	0	0	0	0	0	0
FAA-029-311019	Ad	FAA	29	FAA 29	2019-10-31	10	31	2019	0	0	0	0	0	0	0	0	0	0	0	0	0	0	0	0
FAC-017-311019	Ca	FAC	17	FAC 17	2019-10-31	10	31	2019	0	0	0	0	0	1	1	1	0	0	0	0	28-10-19	0	2	1
FAC-027-311019	Ca	FAC	27	FAC 27	2019-10-31	10	31	2019	0	0	0	0	0	0	0	0	0	0	0	0	0	0	0	0
FAC-002-311019	Ca	FAC	2	FAC 2	2019-10-31	10	31	2019	0	0	0	0	0	0	1	1	0	0	0	0	24-10-19	1	2	1
FAC-013-311019	Ca	FAC	13	FAC 13	2019-10-31	10	31	2019	0	0	0	0	0	1	1	1	0	0	0	0	29-10-19	0	2	1
FAC-030-311019	Ca	FAC	30	FAC 30	2019-10-31	10	31	2019	1	0	1	0	0	1	1	1	0	0	0	0	0	0	4	1
FAC-015-311019	Ca	FAC	15	FAC 15	2019-10-31	10	31	2019	1	0	0	0	0	1	1	0	1	0	0	0	17-10-19	1	5	1
FAC-016-311019	Ca	FAC	16	FAC 16	2019-10-31	10	31	2019	1	0	1	0	0	1	1	1	0	0	0	0	2019-02-10	1	5	1
KNS-202-311019	Cs	KNS	202	KNS 202	2019-10-31	10	31	2019	1	0	1	0	0	0	1	0	1	0	0	0	0	0	4	1
KNS-193-311019	Cs	KNS	193	KNS 193	2019-10-31	10	31	2019	1	0	1	0	0	1	1	0	1	0	0	0	28-10-19	0	5	1
RWT-031-11119	Cs	RWT	31	RWT 31	2019-11-01	11	1	2019	0	0	0	0	1	1	1	1	0	0	0	0	29-10-19	0	3	1
RWT-003-11119	Cs	RWT	3	RWT 3	2019-11-01	11	1	2019	1	1	0	0	1	0	1	1	0	0	0	0	27-10-19	1	4	1
RWT-156-11119	Cs	RWT	156	RWT 156	2019-11-01	11	1	2019	1	0	1	0	1	1	1	1	0	0	0	0	29-10-19	0	5	1
RWT-009-11119	Cs	RWT	9	RWT 9	2019-11-01	11	1	2019	1	0	1	0	1	1	1	1	0	0	0	0	31-10-19	0	5	1
RWT-008-11119	Cs	RWT	8	RWT 8	2019-11-01	11	1	2019	1	0	1	0	0	0	1	0	1	0	0	0	27-10-19	1	5	1
RWT-153-11119	Cs	RWT	153	RWT 153	2019-11-01	11	1	2019	1	0	1	0	0	1	1	1	0	0	0	0	26-10-19	1	5	1
RWT-032-11119	Cs	RWT	32	RWT 32	2019-11-01	11	1	2019	1	0	1	0	0	1	1	1	0	0	0	0	27-10-19	1	5	1
RWT-152-11119	Cs	RWT	152	RWT 152	2019-11-01	11	1	2019	1	0	1	0	0	1	1	0	1	0	0	0	27-10-19	1	6	1
RWT-016-11119	Cs	RWT	16	RWT 16	2019-11-01	11	1	2019	1	0	1	0	1	1	1	1	0	0	0	0	28-10-19	1	6	1
RWT-150-11119	Cs	RWT	150	RWT 150	2019-11-01	11	1	2019	1	1	0	0	1	1	1	0	1	0	0	0	23-10-19	1	6	1
RWT-157-11119	Cs	RWT	157	RWT 157	2019-11-01	11	1	2019	1	0	1	0	0	1	1	0	1	0	0	0	27-10-19	1	6	1
RWT-019-11119	Cs	RWT	19	RWT 19	2019-11-01	11	1	2019	1	0	0	1	1	1	1	1	0	0	0	0	23-10-19	1	7	1
RWT-034-11119	Cs	RWT	34	RWT 34	2019-11-01	11	1	2019	1	0	1	0	1	1	1	0	1	0	0	0	28-10-19	1	7	1
RWT-018-11119	Cs	RWT	18	RWT 18	2019-11-01	11	1	2019	1	0	0	1	1	1	1	0	1	0	0	0	22-10-19	1	8	1
RWT-017-11119	Cs	RWT	17	RWT 17	2019-11-01	11	1	2019	1	0	0	1	1	1	1	0	1	0	0	0	24-10-19	1	8	1
RWT-030-71119	Cs	RWT	30	RWT 30	2019-11-07	11	7	2019	1	1	0	0	0	0	0	0	0	0	0	0	2019-05-11	0	1	1
RWT-038-71119	Cs	RWT	38	RWT 38	2019-11-07	11	7	2019	0	0	0	0	0	1	1	1	0	0	0	0	2019-06-11	0	2	1
RWT-181-71119	Cs	RWT	181	RWT 181	2019-11-07	11	7	2019	0	0	0	0	0	1	1	1	0	0	0	0	2019-04-11	0	2	1
RWT-075-71119	Cs	RWT	75	RWT 75	2019-11-07	11	7	2019	0	0	0	0	0	1	1	1	0	0	0	0	2019-05-11	0	2	1
RWT-021-71119	Cs	RWT	21	RWT 21	2019-11-07	11	7	2019	0	0	0	0	0	1	0	0	1	0	0	0	0	0	3	1
RWT-010-71119	Cs	RWT	10	RWT 10	2019-11-07	11	7	2019	1	1	0	0	0	1	1	1	0	0	0	0	2019-04-11	0	3	1
RWT-007-71119	Cs	RWT	7	RWT 7	2019-11-07	11	7	2019	0	0	0	0	0	1	1	0	1	0	0	0	2019-04-11	0	3	1
RWT-029-71119	Cs	RWT	29	RWT 29	2019-11-07	11	7	2019	0	0	0	0	0	1	1	0	1	0	0	0	2019-03-11	1	4	1
RWT-146-71119	Cs	RWT	146	RWT 146	2019-11-07	11	7	2019	0	0	0	0	0	1	1	0	1	0	0	0	27-10-19	1	4	1
RWT-024-71119	Cs	RWT	24	RWT 24	2019-11-07	11	7	2019	0	0	0	0	0	1	1	0	1	0	0	0	2019-03-11	1	4	1
RWT-006-71119	Cs	RWT	6	RWT 6	2019-11-07	11	7	2019	1	0	1	0	0	1	1	1	0	0	0	0	2019-05-11	0	4	1
RWT-014-71119	Cs	RWT	14	RWT 14	2019-11-07	11	7	2019	0	0	0	0	0	1	1	0	1	0	0	0	2019-02-11	1	4	1
RWT-001-71119	Cs	RWT	1	RWT 1	2019-11-07	11	7	2019	1	1	0	0	1	1	1	1	0	0	0	0	2019-02-11	1	5	1
RWT-028-71119	Cs	RWT	28	RWT 28	2019-11-07	11	7	2019	1	1	0	0	1	1	1	0	1	0	0	0	0	0	5	1
RWT-035-71119	Cs	RWT	35	RWT 35	2019-11-07	11	7	2019	1	0	1	0	1	0	1	0	1	0	0	0	2019-05-11	0	5	1
RWT-025-71119	Cs	RWT	25	RWT 25	2019-11-07	11	7	2019	1	0	1	0	0	0	1	0	1	0	0	0	2019-03-11	1	5	1
RWT-036-71119	Cs	RWT	36	RWT 36	2019-11-07	11	7	2019	1	1	0	0	0	1	1	0	1	0	0	0	2019-01-11	1	5	1
RWT-027-71119	Cs	RWT	27	RWT 27	2019-11-07	11	7	2019	1	0	0	1	1	1	1	1	0	0	0	0	2019-04-11	0	6	1
RWT-158-71119	Cs	RWT	158	RWT 158	2019-11-07	11	7	2019	1	0	0	1	1	0	1	0	1	0	0	0	2019-04-11	0	6	1
RWT-200-71119	Cs	RWT	200	RWT 200	2019-11-07	11	7	2019	1	0	1	0	0	1	1	0	1	0	0	0	2019-02-11	1	6	1
RWT-011-71119	Cs	RWT	11	RWT 11	2019-11-07	11	7	2019	1	0	1	0	1	1	1	0	1	0	0	0	2019-05-11	0	6	1
RWT-026-71119	Cs	RWT	26	RWT 26	2019-11-07	11	7	2019	1	0	0	1	1	1	1	0	1	0	0	0	2019-04-11	0	7	1
RWT-004-71119	Cs	RWT	4	RWT 4	2019-11-07	11	7	2019	1	0	0	1	1	1	1	0	1	0	0	0	2019-05-11	0	7	1
FAC-007-181119	Ca	FAC	7	FAC 7	2019-11-18	11	18	2019	1	0	1	0	1	1	1	1	0	0	0	0	2019-11-11	1	6	1
KKO-056-181119	Cs	KKO	56	KKO 56	2019-11-18	11	18	2019	0	0	0	0	0	0	0	0	0	0	0	0	0	0	0	0
KKO-069-181119	Cs	KKO	69	KKO 69	2019-11-18	11	18	2019	0	0	0	0	0	0	0	0	0	0	0	0	0	0	0	0
KKO-066-181119	Cs	KKO	66	KKO 66	2019-11-18	11	18	2019	0	0	0	0	0	0	0	0	0	0	0	0	0	0	0	0
KKO-133-181119	Cs	KKO	133	KKO 133	2019-11-18	11	18	2019	1	1	0	0	0	0	0	0	0	0	0	0	0	0	1	1
KKO-074-181119	Cs	KKO	74	KKO 74	2019-11-18	11	18	2019	0	0	0	0	0	1	1	1	0	0	0	0	15-11-19	0	2	1
KKO-127-181119	Cs	KKO	127	KKO 127	2019-11-18	11	18	2019	1	1	0	0	1	0	0	0	0	0	0	0	17-11-19	0	2	1
KKO-072-181119	Cs	KKO	72	KKO 72	2019-11-18	11	18	2019	0	0	0	0	0	0	1	1	0	0	0	0	2019-11-11	1	2	1
KKO-064-181119	Cs	KKO	64	KKO 64	2019-11-18	11	18	2019	1	1	0	0	0	1	1	1	0	0	0	0	16-11-19	0	3	1
KKO-197-181119	Cs	KKO	197	KKO 197	2019-11-18	11	18	2019	0	0	0	0	0	1	1	1	0	0	0	0	2019-12-11	1	3	1
KKO-182-181119	Cs	KKO	182	KKO 182	2019-11-18	11	18	2019	1	0	1	0	0	0	1	1	0	0	0	0	16-11-19	0	3	1
KKO-052-181119	Cs	KKO	52	KKO 52	2019-11-18	11	18	2019	0	0	0	0	0	1	1	1	0	0	0	0	2019-09-11	1	3	1
KKO-050-181119	Cs	KKO	50	KKO 50	2019-11-18	11	18	2019	0	0	0	0	0	1	1	1	0	0	0	0	2019-09-11	1	3	1
KKO-059-181119	Cs	KKO	59	KKO 59	2019-11-18	11	18	2019	1	1	0	0	0	0	1	0	1	0	0	0	14-11-19	1	4	1
KKO-135-181119	Cs	KKO	135	KKO 135	2019-11-18	11	18	2019	1	0	1	0	0	1	1	1	0	0	0	0	16-11-19	0	4	1
KKO-141-181119	Cs	KKO	141	KKO 141	2019-11-18	11	18	2019	0	0	0	0	1	1	1	1	0	0	0	0	13-11-19	1	4	1
KKO-071-181119	Cs	KKO	71	KKO 71	2019-11-18	11	18	2019	1	0	1	0	0	1	1	1	0	0	0	0	17-11-19	0	4	1
KKO-129-181119	Cs	KKO	129	KKO 129	2019-11-18	11	18	2019	0	0	0	0	1	1	1	0	1	0	0	0	0	0	4	1
KKO-184-181119	Cs	KKO	184	KKO 184	2019-11-18	11	18	2019	1	1	0	0	1	0	1	0	1	0	0	0	0	0	4	1
KKO-138-181119	Cs	KKO	138	KKO 138	2019-11-18	11	18	2019	0	0	0	0	1	1	1	0	1	0	0	0	15-11-19	0	4	1
KKO-039-181119	Cs	KKO	39	KKO 39	2019-11-18	11	18	2019	0	0	0	0	0	1	1	0	1	0	0	0	2019-09-11	1	4	1
KKO-067-181119	Cs	KKO	67	KKO 67	2019-11-18	11	18	2019	0	0	0	0	1	1	1	0	1	0	0	0	2019-12-11	1	5	1
KKO-051-181119	Cs	KKO	51	KKO 51	2019-11-18	11	18	2019	1	0	1	0	1	1	1	1	0	0	0	0	16-11-19	0	5	1
KKO-073-181119	Cs	KKO	73	KKO 73	2019-11-18	11	18	2019	1	0	1	0	1	1	1	1	0	0	0	0	16-11-19	0	5	1
KKO-183-181119	Cs	KKO	183	KKO 183	2019-11-18	11	18	2019	1	0	1	0	1	1	1	1	0	0	0	0	15-11-19	0	5	1
KKO-131-181119	Cs	KKO	131	KKO 131	2019-11-18	11	18	2019	1	0	1	0	0	1	1	0	1	0	0	0	0	0	5	1
KKO-045-181119	Cs	KKO	45	KKO 45	2019-11-18	11	18	2019	0	0	0	0	1	1	1	0	1	0	0	0	2019-09-11	1	5	1
KKO-063-181119	Cs	KKO	63	KKO 63	2019-11-18	11	18	2019	1	0	1	0	1	1	1	1	0	0	0	0	0	0	5	1
KKO-057-181119	Cs	KKO	57	KKO 57	2019-11-18	11	18	2019	1	0	1	0	0	1	1	1	0	0	0	0	21-10-19	1	5	1
KKO-054-181119	Cs	KKO	54	KKO 54	2019-11-18	11	18	2019	1	0	1	0	0	1	1	1	0	0	0	0	2019-05-11	1	5	1
KKO-060-181119	Cs	KKO	60	KKO 60	2019-11-18	11	18	2019	1	0	1	0	0	1	1	0	1	0	0	0	2019-04-11	1	6	1
KKO-055-181119	Cs	KKO	55	KKO 55	2019-11-18	11	18	2019	1	0	1	0	1	1	1	1	0	0	0	0	2019-07-11	1	6	1
KKO-065-181119	Cs	KKO	65	KKO 65	2019-11-18	11	18	2019	1	1	0	0	1	1	1	0	1	0	0	0	2019-08-11	1	6	1
KKO-185-181119	Cs	KKO	185	KKO 185	2019-11-18	11	18	2019	1	0	1	0	0	1	1	0	1	0	0	0	2019-12-11	1	6	1
KKO-134-181119	Cs	KKO	134	KKO 134	2019-11-18	11	18	2019	1	0	1	0	1	1	1	0	1	0	0	0	15-11-19	0	6	1
KKO-137-181119	Cs	KKO	137	KKO 137	2019-11-18	11	18	2019	1	0	1	0	1	1	1	1	0	0	0	0	13-11-19	1	6	1
KKO-139-181119	Cs	KKO	139	KKO 139	2019-11-18	11	18	2019	1	0	1	0	1	1	1	0	1	0	0	0	15-11-19	0	6	1
KKO-070-181119	Cs	KKO	70	KKO 70	2019-11-18	11	18	2019	1	0	1	0	1	1	1	1	0	0	0	0	2019-07-11	1	6	1
KKO-130-181119	Cs	KKO	130	KKO 130	2019-11-18	11	18	2019	1	0	1	0	1	1	1	1	0	0	0	0	28-10-19	1	6	1
KKO-136-181119	Cs	KKO	136	KKO 136	2019-11-18	11	18	2019	1	0	0	1	0	1	1	0	1	0	0	0	15-11-19	0	6	1
KKO-048-181119	Cs	KKO	48	KKO 48	2019-11-18	11	18	2019	1	0	1	0	1	1	1	1	0	0	0	0	2019-09-11	1	6	1
KKO-043-181119	Cs	KKO	43	KKO 43	2019-11-18	11	18	2019	1	0	1	0	1	1	1	1	0	0	0	0	2019-06-11	1	6	1
KKO-042-181119	Cs	KKO	42	KKO 42	2019-11-18	11	18	2019	1	0	1	0	0	1	1	0	1	0	0	0	2019-06-11	1	6	1
KKO-068-181119	Cs	KKO	68	KKO 68	2019-11-18	11	18	2019	1	0	1	0	1	1	1	1	0	0	0	0	2019-09-11	1	6	1
KKO-046-181119	Cs	KKO	46	KKO 46	2019-11-18	11	18	2019	1	0	1	0	1	1	1	0	1	0	0	0	2019-12-11	1	7	1
KKO-128-181119	Cs	KKO	128	KKO 128	2019-11-18	11	18	2019	1	0	1	0	1	1	1	0	1	0	0	0	2019-05-11	1	7	1
KKO-053-181119	Cs	KKO	53	KKO 53	2019-11-18	11	18	2019	1	0	1	0	1	1	1	0	1	0	0	0	2019-08-11	1	7	1
KKO-045-181119	Cs	KKO	45	KKO 45	2019-11-18	11	18	2019	1	0	1	0	1	1	1	0	1	0	0	0	2019-07-11	1	7	1
KKO-049-181119	Cs	KKO	49	KKO 49	2019-11-18	11	18	2019	1	0	1	0	1	1	1	0	1	0	0	0	2019-09-11	1	7	1
KKO-058-181119	Cs	KKO	58	KKO 58	2019-11-18	11	18	2019	1	0	1	0	1	1	1	0	1	0	0	0	2019-04-11	1	7	1
KKO-061-181119	Cs	KKO	61	KKO 61	2019-11-18	11	18	2019	1	0	1	0	1	1	1	0	1	0	0	0	21-10-19	1	7	1
KKO-047-181119	Cs	KKO	47	KKO 47	2019-11-18	11	18	2019	1	0	0	1	1	1	1	0	1	0	0	0	14-11-19	1	8	1
KKO-040-181119	Cs	KKO	40	KKO 40	2019-11-18	11	18	2019	1	0	0	1	1	1	1	0	1	0	0	0	2019-06-11	1	8	1
FAC-018-191119	Ca	FAC	18	FAC 18	2019-11-19	11	19	2019	0	0	0	0	0	0	0	0	0	0	0	0	0	0	0	0
FAC-030-191119	Ca	FAC	30	FAC 30	2019-11-19	11	19	2019	0	0	0	0	0	1	1	1	0	0	0	0	0	0	2	1
FAC-023-191119	Ca	FAC	23	FAC 23	2019-11-19	11	19	2019	1	1	0	0	0	0	1	0	1	0	0	0	16-11-19	0	3	1
FAC-026-191119	Ca	FAC	26	FAC 26	2019-11-19	11	19	2019	0	0	0	0	1	1	1	1	0	0	0	0	0	0	3	1
FAC-022-191119	Ca	FAC	22	FAC 22	2019-11-19	11	19	2019	0	0	0	0	1	1	1	1	0	0	0	0	15-11-19	1	4	1
FAC-024-191119	Ca	FAC	24	FAC 24	2019-11-19	11	19	2019	1	1	0	0	0	1	1	1	0	0	0	0	13-11-19	1	4	1
FAC-025-191119	Ca	FAC	25	FAC 25	2019-11-19	11	19	2019	1	0	0	1	0	0	1	1	0	0	0	0	16-11-19	0	4	1
FAC-012-191119	Ca	FAC	12	FAC 12	2019-11-19	11	19	2019	1	0	1	0	1	0	1	0	1	0	0	0	16-11-19	0	5	1
FAC-014-191119	Ca	FAC	14	FAC 14	2019-11-19	11	19	2019	1	0	1	0	0	1	1	1	0	0	0	0	2019-05-11	1	5	1
FAC-021-191119	Ca	FAC	21	FAC 21	2019-11-19	11	19	2019	1	0	1	0	1	1	1	0	1	0	0	0	16-11-19	0	6	1
FAC-019-191119	Ca	FAC	19	FAC 19	2019-11-19	11	19	2019	1	0	1	0	1	1	1	0	1	0	0	0	14-11-19	1	7	1
KNS-118-191119	Cs	KNS	118	KNS 118	2019-11-19	11	19	2019	0	0	0	0	0	0	0	0	0	0	0	0	0	0	0	0
KNS-113-191119	Cs	KNS	113	KNS 113	2019-11-19	11	19	2019	0	0	0	0	0	0	0	0	0	0	0	0	0	0	0	0
KNS-169-191119	Cs	KNS	169	KNS 169	2019-11-19	11	19	2019	0	0	0	0	0	0	0	0	0	0	0	0	0	0	0	0
KNS-196-191119	Cs	KNS	196	KNS 196	2019-11-19	11	19	2019	0	0	0	0	0	0	0	0	0	0	0	0	0	0	0	0
KNS-102-191119	Cs	KNS	102	KNS 102	2019-11-19	11	19	2019	1	1	0	0	0	0	0	0	0	0	0	0	17-11-19	0	1	1
KNS-119-191119	Cs	KNS	119	KNS 119	2019-11-19	11	19	2019	0	0	0	0	0	1	1	1	0	0	0	0	16-11-19	0	2	1
KNS-107-191119	Cs	KNS	107	KNS 107	2019-11-19	11	19	2019	1	1	0	0	0	0	0	0	0	0	0	0	13-11-19	1	2	1
KNS-105-191119	Cs	KNS	105	KNS 105	2019-11-19	11	19	2019	0	0	0	0	0	1	1	1	0	0	0	0	17-11-19	0	2	1
KNS-097-191119	Cs	KNS	97	KNS 97	2019-11-19	11	19	2019	1	1	0	0	0	0	1	1	0	0	0	0	16-11-19	0	2	1
KNS-099-191119	Cs	KNS	99	KNS 99	2019-11-19	11	19	2019	1	1	0	0	0	0	1	1	0	0	0	0	17-11-19	0	2	1
KNS-191-191119	Cs	KNS	191	KNS 191	2019-11-19	11	19	2019	1	0	1	0	0	0	1	1	0	0	0	0	16-11-19	0	3	1
KNS-115-191119	Cs	KNS	115	KNS 115	2019-11-19	11	19	2019	1	1	0	0	0	1	1	1	0	0	0	0	0	0	3	1
KNS-111-191119	Cs	KNS	111	KNS 111	2019-11-19	11	19	2019	0	0	0	0	0	1	1	1	0	0	0	0	14-11-19	1	3	1
KNS-179-191119	Cs	KNS	179	KNS 179	2019-11-19	11	19	2019	1	1	0	0	0	1	1	1	0	0	0	0	17-11-19	0	3	1
KNS-104-191119	Cs	KNS	104	KNS 104	2019-11-19	11	19	2019	1	1	0	0	0	1	1	1	0	0	0	0	0	0	3	1
KNS-160-191119	Cs	KNS	160	KNS 160	2019-11-19	11	19	2019	1	1	0	0	0	1	1	1	0	0	0	0	17-11-19	0	3	1
KNS-088-191119	Cs	KNS	88	KNS 88	2019-11-19	11	19	2019	1	1	0	0	0	0	1	1	0	0	0	0	14-11-19	1	3	1
KNS-087-191119	Cs	KNS	87	KNS 87	2019-11-19	11	19	2019	0	0	0	0	0	1	1	1	0	0	0	0	2019-07-11	1	3	1
KNS-084-191119	Cs	KNS	84	KNS 84	2019-11-19	11	19	2019	0	0	0	0	0	1	1	1	0	0	0	0	14-11-19	1	3	1
KNS-085-191119	Cs	KNS	85	KNS 85	2019-11-19	11	19	2019	0	0	0	0	1	0	1	0	1	0	0	0	17-11-19	0	3	1
KNS-201-191119	Cs	KNS	201	KNS 201	2019-11-19	11	19	2019	1	0	1	0	1	0	1	1	0	0	0	0	18-11-19	0	4	1
KNS-202-191119	Cs	KNS	202	KNS 202	2019-11-19	11	19	2019	0	0	0	0	0	0	0	0	0	0	0	0	0	0	0	0
KNS-178-191119	Cs	KNS	178	KNS 178	2019-11-19	11	19	2019	1	0	1	0	0	1	1	1	0	0	0	0	17-11-19	0	4	1
KNS-173-191119	Cs	KNS	173	KNS 173	2019-11-19	11	19	2019	1	1	0	0	0	1	1	1	0	0	0	0	13-11-19	1	4	1
KNS-117-191119	Cs	KNS	117	KNS 117	2019-11-19	11	19	2019	1	1	0	0	0	1	1	1	0	0	0	0	14-11-19	1	4	1
KNS-116-191119	Cs	KNS	116	KNS 116	2019-11-19	11	19	2019	1	1	0	0	1	0	1	1	0	0	0	0	14-11-19	1	4	1
KNS-196-191119	Cs	KNS	196	KNS 196	2019-11-19	11	19	2019	0	0	0	0	0	1	1	0	1	0	0	0	15-11-19	1	4	1
KNS-171-191119	Cs	KNS	171	KNS 171	2019-11-19	11	19	2019	0	0	0	0	1	1	1	0	1	0	0	0	17-11-19	0	4	1
KNS-168-191119	Cs	KNS	168	KNS 168	2019-11-19	11	19	2019	1	1	0	0	1	1	1	1	0	0	0	0	17-11-19	0	4	1
KNS-101-191119	Cs	KNS	101	KNS 101	2019-11-19	11	19	2019	0	0	0	0	1	1	1	1	0	0	0	0	14-11-19	1	4	1
KNS-092-191119	Cs	KNS	92	KNS 92	2019-11-19	11	19	2019	1	0	1	0	0	1	1	1	0	0	0	0	16-11-19	0	4	1
KNS-095-191119	Cs	KNS	95	KNS 95	2019-11-19	11	19	2019	1	1	0	0	0	1	1	1	0	0	0	0	15-11-19	1	4	1
KNS-086-191119	Cs	KNS	86	KNS 86	2019-11-19	11	19	2019	1	1	0	0	0	1	1	0	1	0	0	0	17-11-19	0	4	1
KNS-176-191119	Cs	KNS	176	KNS 176	2019-11-19	11	19	2019	1	0	1	0	0	1	1	0	1	0	0	0	16-11-19	0	5	1
KNS-122-191119	Cs	KNS	122	KNS 122	2019-11-19	11	19	2019	1	0	1	0	0	1	1	0	1	0	0	0	16-11-19	0	5	1
KNS-167-191119	Cs	KNS	167	KNS 167	2019-11-19	11	19	2019	1	0	1	0	0	1	1	1	0	0	0	0	14-11-19	1	5	1
KNS-109-191119	Cs	KNS	109	KNS 109	2019-11-19	11	19	2019	1	0	1	0	1	0	1	1	0	0	0	0	14-11-19	1	5	1
KNS-165-191119	Cs	KNS	165	KNS 165	2019-11-19	11	19	2019	1	0	1	0	0	1	1	0	1	0	0	0	18-11-19	0	5	1
KNS-106-191119	Cs	KNS	106	KNS 106	2019-11-19	11	19	2019	1	0	1	0	0	0	1	0	1	0	0	0	15-11-19	1	5	1
KNS-103-191119	Cs	KNS	103	KNS 103	2019-11-19	11	19	2019	1	0	1	0	1	1	1	1	0	0	0	0	0	0	5	1
KNS-166-191119	Cs	KNS	166	KNS 166	2019-11-19	11	19	2019	1	0	1	0	0	1	1	0	1	0	0	0	0	0	5	1
KNS-098-191119	Cs	KNS	98	KNS 98	2019-11-19	11	19	2019	1	1	0	0	1	1	1	1	0	0	0	0	15-11-19	1	5	1
KNS-175-191119	Cs	KNS	175	KNS 175	2019-11-19	11	19	2019	1	0	1	0	1	1	1	0	1	0	0	0	16-11-19	0	6	1
KNS-174-191119	Cs	KNS	174	KNS 174	2019-11-19	11	19	2019	1	0	1	0	0	1	1	0	1	0	0	0	13-11-19	1	6	1
KNS-120-191119	Cs	KNS	120	KNS 120	2019-11-19	11	19	2019	1	0	1	0	0	1	1	0	1	0	0	0	14-11-19	1	6	1
KNS-198-191119	Cs	KNS	198	KNS 198	2019-11-19	11	19	2019	1	0	1	0	1	1	1	0	1	0	0	0	17-11-19	0	6	1
KNS-121-191119	Cs	KNS	121	KNS 121	2019-11-19	11	19	2019	1	0	1	0	1	1	1	0	1	0	0	0	16-11-19	0	6	1
KNS-195-191119	Cs	KNS	195	KNS 195	2019-11-19	11	19	2019	1	1	0	0	1	1	1	0	1	0	0	0	13-11-19	1	6	1
KNS-189-191119	Cs	KNS	189	KNS 189	2019-11-19	11	19	2019	1	0	1	0	0	1	1	0	1	0	0	0	13-11-19	1	6	1
KNS-114-191119	Cs	KNS	114	KNS 114	2019-11-19	11	19	2019	1	0	1	0	1	1	1	0	1	0	0	0	17-11-19	0	6	1
KNS-091-191119	Cs	KNS	91	KNS 91	2019-11-19	11	19	2019	1	0	1	0	1	1	1	0	1	0	0	0	17-11-19	0	6	1
KNS-081-191119	Cs	KNS	81	KNS 81	2019-11-19	11	19	2019	1	0	1	0	1	1	1	1	0	0	0	0	15-11-19	1	6	1
KNS-079-191119	Cs	KNS	79	KNS 79	2019-11-19	11	19	2019	1	0	1	0	1	1	1	0	1	0	0	0	16-11-19	0	6	1
KNS-190-191119	Cs	KNS	190	KNS 190	2019-11-19	11	19	2019	1	0	1	0	0	1	1	0	0	0	0	0	15-11-19	1	6	1
KNS-090-191119	Cs	KNS	90	KNS 90	2019-11-19	11	19	2019	1	1	0	0	1	1	1	0	1	0	0	0	14-11-19	1	6	1
KNS-100-191119	Cs	KNS	100	KNS 100	2019-11-19	11	19	2019	1	0	1	0	1	1	1	1	0	0	0	0	15-11-19	1	6	1
KNS-123-191119	Cs	KNS	123	KNS 123	2019-11-19	11	19	2019	1	0	1	0	1	1	1	0	1	0	0	0	14-11-19	1	7	1
KNS-193-191119	Cs	KNS	193	KNS 193	2019-11-19	11	19	2019	1	0	1	0	1	1	1	0	1	0	0	0	15-11-19	1	7	1
KNS-108-191119	Cs	KNS	108	KNS 108	2019-11-19	11	19	2019	1	0	1	0	1	1	1	0	1	0	0	0	14-11-19	1	7	1
KNS-170-191119	Cs	KNS	170	KNS 170	2019-11-19	11	19	2019	1	0	1	0	1	1	1	0	1	0	0	0	14-11-19	1	7	1
KNS-093-191119	Cs	KNS	93	KNS 93	2019-11-19	11	19	2019	1	0	1	0	1	1	1	0	1	0	0	0	14-11-19	1	7	1
KNS-094-191119	Cs	KNS	94	KNS 94	2019-11-19	11	19	2019	1	0	0	1	0	1	1	0	1	0	0	0	15-11-19	1	7	1
KNS-083-191119	Cs	KNS	83	KNS 83	2019-11-19	11	19	2019	1	0	1	0	1	1	1	0	1	0	0	0	14-11-19	1	7	1
KNS-080-191119	Cs	KNS	80	KNS 80	2019-11-19	11	19	2019	1	0	1	0	1	1	1	0	1	0	0	0	15-11-19	1	7	1
KNS-112-191119	Cs	KNS	112	KNS 112	2019-11-19	11	19	2019	1	0	0	1	1	1	1	0	1	0	0	0	14-11-19	1	8	1
KNS-124-191119	Cs	KNS	124	KNS 124	2019-11-19	11	19	2019	1	0	0	1	1	1	1	0	1	0	0	0	13-11-19	1	8	1
RWT-030-191119	Cs	RWT	30	RWT 30	2019-11-19	11	19	2019	0	0	0	0	0	0	0	0	0	0	0	0	0	0	0	0
RWT-023-191119	Cs	RWT	23	RWT 23	2019-11-19	11	19	2019	0	0	0	0	0	1	1	1	0	0	0	0	16-11-19	0	2	1
RWT-075-191119	Cs	RWT	75	RWT 75	2019-11-19	11	19	2019	0	0	0	0	0	1	1	1	0	0	0	0	17-11-19	0	2	1
RWT-007-191119	Cs	RWT	7	RWT 7	2019-11-19	11	19	2019	0	0	0	0	0	0	1	1	0	0	0	0	14-11-19	1	2	1
RWT-014-191119	Cs	RWT	14	RWT 14	2019-11-19	11	19	2019	0	0	0	0	0	1	1	1	0	0	0	0	0	0	2	1
RWT-002-191119	Cs	RWT	2	RWT 2	2019-11-19	11	19	2019	1	1	0	0	0	0	1	1	0	0	0	0	14-11-19	1	3	1
RWT-005-191119	Cs	RWT	5	RWT 5	2019-11-19	11	19	2019	1	1	0	0	0	1	1	1	0	0	0	0	17-11-19	0	3	1
RWT-038-191119	Cs	RWT	38	RWT 38	2019-11-19	11	19	2019	1	0	1	0	0	0	1	1	0	0	0	0	18-11-19	0	3	1
RWT-159-191119	Cs	RWT	159	RWT 159	2019-11-19	11	19	2019	0	0	0	0	0	1	1	0	1	0	0	0	16-11-19	0	3	1
RWT-154-191119	Cs	RWT	154	RWT 154	2019-11-19	11	19	2019	0	0	0	0	0	1	1	0	1	0	0	0	18-11-19	0	3	1
RWT-011-191119	Cs	RWT	11	RWT 11	2019-11-19	11	19	2019	0	0	0	0	0	1	1	0	1	0	0	0	16-11-19	0	3	1
RWT-001-191119	Cs	RWT	1	RWT 1	2019-11-19	11	19	2019	1	1	0	0	0	1	1	1	0	0	0	0	2019-09-11	1	4	1
RWT-016-191119	Cs	RWT	16	RWT 16	2019-11-19	11	19	2019	1	1	0	0	1	1	1	1	0	0	0	0	16-11-19	0	4	1
RWT-146-191119	Cs	RWT	146	RWT 146	2019-11-19	11	19	2019	1	1	0	0	1	0	1	1	0	0	0	0	15-11-19	1	4	1
RWT-156-191119	Cs	RWT	156	RWT 156	2019-11-19	11	19	2019	1	1	0	0	1	1	1	1	0	0	0	0	16-11-19	0	4	1
RWT-025-191119	Cs	RWT	25	RWT 25	2019-11-19	11	19	2019	0	0	0	0	0	1	1	0	1	0	0	0	2019-09-11	1	4	1
RWT-024-191119	Cs	RWT	24	RWT 24	2019-11-19	11	19	2019	0	0	0	0	0	1	1	0	1	0	0	0	15-11-19	1	4	1
RWT-019-191119	Cs	RWT	19	RWT 19	2019-11-19	11	19	2019	1	0	1	0	0	0	1	0	1	0	0	0	14-11-19	1	5	1
RWT-008-191119	Cs	RWT	8	RWT 8	2019-11-19	11	19	2019	1	1	0	0	1	1	1	0	1	0	0	0	14-11-19	1	6	1
RWT-029-191119	Cs	RWT	29	RWT 29	2019-11-19	11	19	2019	1	0	1	0	0	1	1	0	1	0	0	0	15-11-19	1	6	1
RWT-004-191119	Cs	RWT	4	RWT 4	2019-11-19	11	19	2019	1	0	0	1	1	1	1	0	1	0	0	0	16-11-19	0	7	1
RWT-022-191119	Cs	RWT	22	RWT 22	2019-11-19	11	19	2019	1	0	0	1	1	0	1	0	1	0	0	0	14-11-19	1	7	1
RWT-157-191119	Cs	RWT	157	RWT 157	2019-11-19	11	19	2019	1	0	0	1	1	1	1	0	1	0	0	0	16-11-19	0	7	1
RWT-034-191119	Cs	RWT	34	RWT 34	2019-11-19	11	19	2019	1	0	0	1	1	1	1	0	1	0	0	0	17-11-19	0	7	1
RWT-031-191119	Cs	RWT	31	RWT 31	2019-11-19	11	19	2019	1	0	0	1	1	1	1	0	1	0	0	0	17-11-19	0	7	1
RWT-152-191119	Cs	RWT	152	RWT 152	2019-11-19	11	19	2019	1	0	0	1	1	1	1	0	1	0	0	0	16-11-19	0	7	1
RWT-025-191119	Cs	RWT	25	RWT 25	2019-11-19	11	19	2019	1	0	0	1	1	1	1	0	1	0	0	0	17-11-19	0	7	1
RWT-035-191119	Cs	RWT	35	RWT 35	2019-11-19	11	19	2019	1	0	0	1	1	1	1	0	1	0	0	0	17-11-19	0	7	1
RWT-020-191119	Cs	RWT	20	RWT 20	2019-11-19	11	19	2019	1	0	0	1	1	1	1	0	1	0	0	0	16-11-19	0	7	1
RWT-015-191119	Cs	RWT	15	RWT 15	2019-11-19	11	19	2019	1	0	0	1	1	1	1	0	1	0	0	0	16-11-19	0	7	1
RWT-028-191119	Cs	RWT	28	RWT 28	2019-11-19	11	19	2019	1	0	0	1	1	1	1	0	1	0	0	0	0	0	7	1
RWT-003-191119	Cs	RWT	3	RWT 3	2019-11-19	11	19	2019	1	0	0	1	1	1	1	0	1	0	0	0	15-11-19	1	8	1
RWT-017-191119	Cs	RWT	17	RWT 17	2019-11-19	11	19	2019	1	0	0	1	1	1	1	0	1	0	0	0	2019-10-11	1	8	1
RWT-150-191119	Cs	RWT	150	RWT 150	2019-11-19	11	19	2019	1	0	0	1	1	1	1	0	1	0	0	0	2019-10-11	1	8	1
RWT-018-191119	Cs	RWT	18	RWT 18	2019-11-19	11	19	2019	1	0	0	1	1	1	1	0	1	0	0	0	15-11-19	1	8	1
FAC-029-211119	Ca	FAC	29	FAC 29	2019-11-21	11	21	2019	0	0	0	0	0	0	0	0	0	0	0	0	0	0	0	0
FAC-002-211119	Ca	FAC	2	FAC 2	2019-11-21	11	21	2019	0	0	0	0	0	0	1	1	0	0	0	0	20-11-19	0	1	1
FAC-008-211119	Ca	FAC	8	FAC 8	2019-11-21	11	21	2019	1	0	1	0	0	0	1	1	0	0	0	0	0	0	3	1
FAC-003-211119	Ca	FAC	3	FAC 3	2019-11-21	11	21	2019	1	0	1	0	0	0	1	1	0	0	0	0	0	0	3	1
FAC-011-211119	Ca	FAC	11	FAC 11	2019-11-21	11	21	2019	1	1	0	0	0	0	1	1	0	0	0	0	15-11-19	1	3	1
FAC-004-211119	Ca	FAC	4	FAC 4	2019-11-21	11	21	2019	1	1	0	0	0	1	1	0	1	0	0	0	15-11-19	1	5	1
FAC-010-211119	Ca	FAC	10	FAC 10	2019-11-21	11	21	2019	1	0	1	0	0	1	1	1	0	0	0	0	14-11-19	1	5	1
FAA-001-241119	Ad	FAA	1	FAA 1	2019-11-24	11	24	2019	0	0	0	0	0	0	0	0	0	0	0	0	0	0	0	0
FAA-007-241119	Ad	FAA	7	FAA 7	2019-11-24	11	24	2019	0	0	0	0	0	0	0	0	0	0	0	0	0	0	0	0
FAA-009-241119	Ad	FAA	9	FAA 9	2019-11-24	11	24	2019	1	1	0	0	0	0	0	0	0	0	0	0	17-11-19	1	2	1
FAA-011-241119	Ad	FAA	11	FAA 11	2019-11-24	11	24	2019	0	0	0	0	0	0	0	0	0	0	0	0	0	0	0	0
FAA-015-241119	Ad	FAA	15	FAA 15	2019-11-24	11	24	2019	1	1	0	0	0	0	0	0	0	0	0	0	21-11-19	0	1	1
FAA-017-241119	Ad	FAA	17	FAA 17	2019-11-24	11	24	2019	1	0	1	0	0	0	0	0	0	0	0	0	2019-10-11	1	3	1
FAA-022-241119	Ad	FAA	22	FAA 22	2019-11-24	11	24	2019	0	0	0	0	0	0	0	0	0	0	0	0	0	0	0	0
FAA-030-241119	Ad	FAA	30	FAA 30	2019-11-24	11	24	2019	0	0	0	0	0	0	0	0	0	0	0	0	0	0	0	0
FAC-006-241119	Ca	FAC	6	FAC 6	2019-11-24	11	24	2019	0	0	0	0	0	0	0	0	0	0	0	0	0	0	0	0
FAC-013-241119	Ca	FAC	13	FAC 13	2019-11-24	11	24	2019	0	0	0	0	0	0	0	0	0	0	0	0	0	0	0	0
FAC-001-241119	Ca	FAC	1	FAC 1	2019-11-24	11	24	2019	0	0	0	0	0	1	1	1	0	0	0	0	17-11-19	1	3	1
FAC-017-241119	Ca	FAC	17	FAC 17	2019-11-24	11	24	2019	1	0	1	0	0	0	1	1	0	0	0	0	2019-02-11	1	4	1
FAC-027-241119	Ca	FAC	27	FAC 27	2019-11-24	11	24	2019	1	1	0	0	0	1	1	0	1	0	0	0	22-11-19	0	4	1
FAA-002-251119	Ad	FAA	2	FAA 2	2019-11-25	11	25	2019	0	0	0	0	0	0	0	0	0	0	0	0	0	0	0	0
FAA-003-251119	Ad	FAA	3	FAA 3	2019-11-25	11	25	2019	0	0	0	0	0	0	0	0	0	0	0	0	0	0	0	0
FAA-004-251119	Ad	FAA	4	FAA 4	2019-11-25	11	25	2019	0	0	0	0	0	1	1	1	0	0	0	0	23-11-19	0	2	1
FAA-005-251119	Ad	FAA	5	FAA 5	2019-11-25	11	25	2019	0	0	0	0	0	0	0	0	0	0	0	0	0	0	0	0
FAA-006-251119	Ad	FAA	6	FAA 6	2019-11-25	11	25	2019	0	0	0	0	0	0	0	0	0	0	0	0	0	0	0	0
FAA-008-251119	Ad	FAA	8	FAA 8	2019-11-25	11	25	2019	0	0	0	0	0	0	1	1	0	0	0	0	15-11-19	1	2	1
FAA-010-251119	Ad	FAA	10	FAA 10	2019-11-25	11	25	2019	0	0	0	0	0	0	0	0	0	0	0	0	0	0	0	0
FAA-018-251119	Ad	FAA	18	FAA 18	2019-11-25	11	25	2019	0	0	0	0	0	0	0	0	0	0	0	0	0	0	0	0
FAA-019-251119	Ad	FAA	19	FAA 19	2019-11-25	11	25	2019	0	0	0	0	0	1	1	1	0	0	0	0	24-11-19	0	2	1
FAA-020-251119	Ad	FAA	20	FAA 20	2019-11-25	11	25	2019	0	0	0	0	0	0	0	0	0	0	0	0	0	0	0	0
FAA-021-251119	Ad	FAA	21	FAA 21	2019-11-25	11	25	2019	0	0	0	0	0	0	0	0	0	0	0	0	0	0	0	0
FAA-023-251119	Ad	FAA	23	FAA 23	2019-11-25	11	25	2019	0	0	0	0	0	0	0	0	0	0	0	0	0	0	0	0
FAA-028-251119	Ad	FAA	28	FAA 28	2019-11-25	11	25	2019	0	0	0	0	0	1	0	0	0	0	0	0	21-11-19	1	2	1
FAA-013-271119	Ad	FAA	13	FAA 13	2019-11-27	11	27	2019	0	0	0	0	1	0	0	0	0	0	0	0	20-11-19	1	2	1
FAA-016-271119	Ad	FAA	16	FAA 16	2019-11-27	11	27	2019	0	0	0	0	0	0	0	0	0	0	0	0	0	0	0	0
FAC-015-271119	Ca	FAC	15	FAC 15	2019-11-27	11	27	2019	0	0	0	0	0	1	1	1	0	0	0	0	0	0	2	1
FAC-016-271119	Ca	FAC	16	FAC 16	2019-11-27	11	27	2019	1	1	0	0	0	0	0	0	0	0	0	0	2019-01-11	1	2	1
FAA-014-281119	Ad	FAA	14	FAA 14	2019-11-28	11	28	2019	0	0	0	0	0	0	0	0	0	0	0	0	0	0	0	0
FAA-025-281119	Ad	FAA	25	FAA 25	2019-11-28	11	28	2019	1	0	1	0	0	1	1	1	0	0	0	0	14-11-19	1	5	1
FAA-026-281119	Ad	FAA	26	FAA 26	2019-11-28	11	28	2019	0	0	0	0	0	0	0	0	0	0	0	0	0	0	0	0
FAA-029-281119	Ad	FAA	29	FAA 29	2019-11-28	11	28	2019	1	1	0	0	0	0	0	0	0	0	0	0	27-11-19	0	1	1
FAA-012-291119	Ad	FAA	12	FAA 12	2019-11-29	11	29	2019	1	1	0	0	0	1	0	0	0	0	0	0	25-11-19	1	3	1
FAC-028-291119	Ca	FAC	28	FAC 28	2019-11-29	11	29	2019	1	0	1	0	1	1	1	0	1	0	0	0	22-11-19	1	7	1
FAA-001-140120	Ad	FAA	1	FAA 1	2020-01-14	1	14	2020	0	0	0	0	0	0	0	0	0	0	0	0	0	0	0	0
FAA-002-140120	Ad	FAA	2	FAA 2	2020-01-14	1	14	2020	0	0	0	0	0	0	0	0	0	0	0	0	0	0	0	0
FAA-003-140120	Ad	FAA	3	FAA 3	2020-01-14	1	14	2020	1	1	0	0	0	0	0	0	0	0	0	0	2020-07-01	1	2	1
FAA-004-140120	Ad	FAA	4	FAA 4	2020-01-14	1	14	2020	0	0	0	0	0	0	0	0	0	0	0	0	0	0	0	0
FAA-005-140120	Ad	FAA	5	FAA 5	2020-01-14	1	14	2020	0	0	0	0	0	0	0	0	0	0	0	0	0	0	0	0
FAA-006-140120	Ad	FAA	6	FAA 6	2020-01-14	1	14	2020	0	0	0	0	0	0	1	1	0	0	0	0	2020-11-01	0	1	1
FAA-007-140120	Ad	FAA	7	FAA 7	2020-01-14	1	14	2020	1	0	1	0	0	1	1	1	0	0	0	0	2020-07-01	1	5	1
FAA-008-140120	Ad	FAA	8	FAA 8	2020-01-14	1	14	2020	0	0	0	0	0	0	1	1	0	0	0	0	2020-11-01	0	1	1
FAA-012-140120	Ad	FAA	12	FAA 12	2020-01-14	1	14	2020	0	0	0	0	0	0	0	0	0	0	0	0	0	0	0	0
FAA-013-140120	Ad	FAA	13	FAA 13	2020-01-14	1	14	2020	1	1	0	0	0	0	0	0	0	0	0	0	2020-11-01	0	1	1
FAA-014-140120	Ad	FAA	14	FAA 14	2020-01-14	1	14	2020	0	0	0	0	0	0	0	0	0	0	0	0	0	0	0	0
FAA-015-140120	Ad	FAA	15	FAA 15	2020-01-14	1	14	2020	0	0	0	0	0	0	0	0	0	0	0	0	0	0	0	0
FAA-025-140120	Ad	FAA	25	FAA 25	2020-01-14	1	14	2020	0	0	0	0	0	0	1	1	0	0	0	0	13-1-20	0	1	1
FAA-029-140120	Ad	FAA	29	FAA 29	2020-01-14	1	14	2020	0	0	0	0	0	0	0	0	0	0	0	0	0	0	0	0
FAC-006-140120	Ca	FAC	6	FAC 6	2020-01-14	1	14	2020	0	0	0	0	0	0	0	0	0	0	0	0	0	0	0	0
FAC-023-140120	Ca	FAC	23	FAC 23	2020-01-14	1	14	2020	1	1	0	0	0	0	1	1	0	0	0	0	2020-11-01	0	2	1
FAC-022-140120	Ca	FAC	22	FAC 22	2020-01-14	1	14	2020	1	0	1	0	0	1	1	0	1	0	0	0	2020-11-01	0	5	1
FAC-001-140120	Ca	FAC	1	FAC 1	2020-01-14	1	14	2020	0	0	0	0	1	1	1	0	1	0	0	0	9-1-20	1	5	1
FAA-009-160120	Ad	FAA	9	FAA 9	2020-01-16	1	16	2020	1	0	1	0	0	1	1	1	0	0	0	0	2020-09-01	1	5	1
FAA-010-160120	Ad	FAA	10	FAA 10	2020-01-16	1	16	2020	0	0	0	0	0	0	0	0	0	0	0	0	0	0	0	0
FAA-011-160120	Ad	FAA	11	FAA 11	2020-01-16	1	16	2020	0	0	0	0	0	0	0	0	0	0	0	0	0	0	0	0
FAA-016-160120	Ad	FAA	16	FAA 16	2020-01-16	1	16	2020	0	0	0	0	0	0	0	0	0	0	0	0	0	0	0	0
FAA-018-160120	Ad	FAA	18	FAA 18	2020-01-16	1	16	2020	0	0	0	0	0	0	0	0	0	0	0	0	0	0	0	0
FAA-019-160120	Ad	FAA	19	FAA 19	2020-01-16	1	16	2020	0	0	0	0	0	0	0	0	0	0	0	0	0	0	0	0
FAA-020-160120	Ad	FAA	20	FAA 20	2020-01-16	1	16	2020	0	0	0	0	0	0	1	1	0	0	0	0	2020-02-01	1	2	1
FAA-021-160120	Ad	FAA	21	FAA 21	2020-01-16	1	16	2020	0	0	0	0	0	0	0	0	0	0	0	0	0	0	0	0
FAA-023-160120	Ad	FAA	23	FAA 23	2020-01-16	1	16	2020	1	1	0	0	1	1	1	1	0	0	0	0	2020-09-01	1	5	1
FAC-013-160120	Ca	FAC	13	FAC 13	2020-01-16	1	16	2020	0	0	0	0	0	0	0	0	0	0	0	0	0	0	0	0
FAC-027-160120	Ca	FAC	27	FAC 27	2020-01-16	1	16	2020	0	0	0	0	0	0	0	0	0	0	0	0	0	0	0	0
FAC-018-160120	Ca	FAC	18	FAC 18	2020-01-16	1	16	2020	0	0	0	0	0	0	0	0	0	0	0	0	0	0	0	0
FAC-024-160120	Ca	FAC	24	FAC 24	2020-01-16	1	16	2020	0	0	0	0	0	0	1	1	0	0	0	0	13-1-20	0	1	1
FAC-007-160120	Ca	FAC	7	FAC 7	2020-01-16	1	16	2020	0	0	0	0	0	1	1	1	0	0	0	0	0	0	2	1
FAC-002-160120	Ca	FAC	2	FAC 2	2020-01-16	1	16	2020	0	0	0	0	0	1	1	1	0	0	0	0	0	0	2	1
FAC-009-160120	Ca	FAC	9	FAC 9	2020-01-16	1	16	2020	1	0	1	0	0	0	1	1	0	0	0	0	13-1-20	0	3	1
FAC-019-160120	Ca	FAC	19	FAC 19	2020-01-16	1	16	2020	0	0	0	0	0	1	1	1	0	0	0	0	12-1-20	1	3	1
FAC-021-160120	Ca	FAC	21	FAC 21	2020-01-16	1	16	2020	1	1	0	0	0	1	1	1	0	0	0	0	14-1-20	0	3	1
FAC-017-160120	Ca	FAC	17	FAC 17	2020-01-16	1	16	2020	1	0	1	0	0	0	1	1	0	0	0	0	2-1-20	1	4	1
FAC-015-160120	Ca	FAC	15	FAC 15	2020-01-16	1	16	2020	0	0	0	0	1	1	1	1	0	0	0	0	9-1-20	1	4	1
FAC-026-160120	Ca	FAC	26	FAC 26	2020-01-16	1	16	2020	1	0	1	0	0	1	1	1	0	0	0	0	11-1-20	1	5	1
FAC-014-160120	Ca	FAC	14	FAC 14	2020-01-16	1	16	2020	1	0	0	1	1	0	1	0	1	0	0	1	9-1-20	1	12	1
FAA-026-170120	Ad	FAA	26	FAA 26	2020-01-17	1	17	2020	0	0	0	0	0	0	0	0	0	0	0	0	0	0	0	0
FAC-030-170120	Ca	FAC	30	FAC 30	2020-01-17	1	17	2020	0	0	0	0	0	0	0	0	0	0	0	0	0	0	0	0
FAC-016-170120	Ca	FAC	16	FAC 16	2020-01-17	1	17	2020	1	0	1	0	0	0	1	1	0	0	0	0	0	0	3	1
FAA-017-210120	Ad	FAA	17	FAA 17	2020-01-21	1	21	2020	0	0	0	0	0	0	0	0	0	0	0	0	0	0	0	0
FAA-022-210120	Ad	FAA	22	FAA 22	2020-01-21	1	21	2020	1	0	1	0	0	0	1	0	1	0	0	0	2020-02-01	1	5	1
FAA-030-210120	Ad	FAA	30	FAA 30	2020-01-21	1	21	2020	0	0	0	0	0	1	0	0	0	0	0	0	18-1-20	0	1	1
FAC-029-240120	Ca	FAC	29	FAC 29	2020-01-24	1	24	2020	0	0	0	0	0	0	0	0	0	0	0	0	0	0	0	0
FAC-004-240120	Ca	FAC	4	FAC 4	2020-01-24	1	24	2020	0	0	0	0	0	1	1	1	0	0	0	0	0	0	2	1
FAC-012-240120	Ca	FAC	12	FAC 12	2020-01-24	1	24	2020	1	0	1	0	0	0	1	1	0	0	0	0	21-1-20	0	3	1
FAC-028-240120	Ca	FAC	28	FAC 28	2020-01-24	1	24	2020	1	0	1	0	0	1	1	0	1	0	0	0	22-1-20	0	5	1
FAC-004-190220	Ca	FAC	4	FAC 4	2020-02-19	2	19	2020	0	0	0	0	0	0	0	0	0	0	0	0	0	0	0	0
FAC-010-190220	Ca	FAC	10	FAC 10	2020-02-19	2	19	2020	0	0	0	0	0	0	0	0	0	0	0	0	0	0	0	0
FAC-006-190220	Ca	FAC	6	FAC 6	2020-02-19	2	19	2020	1	1	0	0	0	1	1	1	0	0	0	0	0	0	3	1
FAC-011-190220	Ca	FAC	11	FAC 11	2020-02-19	2	19	2020	1	0	1	0	0	0	1	1	0	0	0	0	17-2-20	0	3	1
FAC-007-190220	Ca	FAC	7	FAC 7	2020-02-19	2	19	2020	1	0	1	0	0	1	1	1	0	0	0	0	0	0	4	1
FAC-009-190220	Ca	FAC	9	FAC 9	2020-02-19	2	19	2020	1	0	1	0	0	1	1	1	0	0	0	0	29-1-20	1	5	1
KKO-056-190220	Cs	KKO	56	KKO 56	2020-02-19	2	19	2020	0	0	0	0	0	0	0	0	0	0	0	0	0	0	0	0
KKO-055-190220	Cs	KKO	55	KKO 55	2020-02-19	2	19	2020	0	0	0	0	1	1	1	1	0	0	0	0	15-2-20	4	0	0
KKO-048-190220	Cs	KKO	48	KKO 48	2020-02-19	2	19	2020	1	0	1	0	1	1	1	1	0	0	0	0	17-2-20	5	0	0
KKO-183-190220	Cs	KKO	183	KKO 183	2020-02-19	2	19	2020	0	0	0	0	0	0	1	1	0	0	0	0	17-2-20	0	1	1
KKO-137-190220	Cs	KKO	137	KKO 137	2020-02-19	2	19	2020	0	0	0	0	0	1	1	1	0	0	0	0	17-2-20	0	2	1
KKO-066-190220	Cs	KKO	66	KKO 66	2020-02-19	2	19	2020	1	0	1	0	0	0	0	0	0	0	0	0	16-2-20	0	2	1
KKO-182-190220	Cs	KKO	182	KKO 182	2020-02-19	2	19	2020	0	0	0	0	0	1	1	1	0	0	0	0	17-2-20	0	2	1
KKO-135-190220	Cs	KKO	135	KKO 135	2020-02-19	2	19	2020	0	0	0	0	0	0	1	1	0	0	0	0	13-2-20	1	2	1
KKO-057-190220	Cs	KKO	57	KKO 57	2020-02-19	2	19	2020	0	0	0	0	1	1	1	1	0	0	0	0	17-2-20	0	3	1
KKO-050-190220	Cs	KKO	50	KKO 50	2020-02-19	2	19	2020	0	0	0	0	0	1	1	1	0	0	0	0	14-2-20	1	3	1
KKO-072-190220	Cs	KKO	72	KKO 72	2020-02-19	2	19	2020	0	0	0	0	0	1	1	1	0	0	0	0	14-2-20	1	3	1
KKO-138-190220	Cs	KKO	138	KKO 138	2020-02-19	2	19	2020	0	0	0	0	1	0	1	1	0	0	0	0	15-2-20	1	3	1
KKO-045-190220	Cs	KKO	45	KKO 45	2020-02-19	2	19	2020	0	0	0	0	1	1	1	0	1	0	0	0	16-2-20	0	4	1
KKO-063-190220	Cs	KKO	63	KKO 63	2020-02-19	2	19	2020	1	0	1	0	0	1	1	1	0	0	0	0	17-2-20	0	4	1
KKO-071-190220	Cs	KKO	71	KKO 71	2020-02-19	2	19	2020	1	0	1	0	0	1	1	1	0	0	0	0	18-2-20	0	4	1
KKO-065-190220	Cs	KKO	65	KKO 65	2020-02-19	2	19	2020	1	1	0	0	1	1	1	1	0	0	0	0	0	0	4	1
KKO-060-190220	Cs	KKO	60	KKO 60	2020-02-19	2	19	2020	1	1	0	0	0	1	1	0	1	0	0	0	17-2-20	0	4	1
KKO-185-190220	Cs	KKO	185	KKO 185	2020-02-19	2	19	2020	0	0	0	0	0	1	1	0	1	0	0	0	13-2-20	1	4	1
KKO-133-190220	Cs	KKO	133	KKO 133	2020-02-19	2	19	2020	1	0	1	0	1	1	1	1	0	0	0	0	0	0	5	1
KKO-043-190220	Cs	KKO	43	KKO 43	2020-02-19	2	19	2020	1	0	1	0	0	1	1	0	1	0	0	0	17-2-20	0	5	1
KKO-051-190220	Cs	KKO	51	KKO 51	2020-02-19	2	19	2020	1	0	1	0	1	1	1	1	0	0	0	0	18-2-20	0	5	1
KKO-042-190220	Cs	KKO	42	KKO 42	2020-02-19	2	19	2020	1	1	0	0	0	1	1	0	1	0	0	0	15-2-20	1	5	1
KKO-052-190220	Cs	KKO	52	KKO 52	2020-02-19	2	19	2020	1	0	1	0	0	1	1	1	0	0	0	0	14-2-20	1	5	1
KKO-128-190220	Cs	KKO	128	KKO 128	2020-02-19	2	19	2020	1	0	1	0	0	1	1	1	0	0	0	0	2020-09-02	1	5	1
KKO-061-190220	Cs	KKO	61	KKO 61	2020-02-19	2	19	2020	1	0	1	0	0	1	1	1	0	0	0	0	14-2-20	1	5	1
KKO-125-190220	Cs	KKO	125	KKO 125	2020-02-19	2	19	2020	1	0	1	0	0	1	1	1	0	0	0	0	13-2-20	1	5	1
KKO-074-190220	Cs	KKO	74	KKO 74	2020-02-19	2	19	2020	1	1	0	0	1	1	1	1	0	0	0	0	15-2-20	1	5	1
KKO-130-190220	Cs	KKO	130	KKO 130	2020-02-19	2	19	2020	1	1	0	0	1	1	1	1	0	0	0	0	14-2-20	1	5	1
KKO-184-190220	Cs	KKO	184	KKO 184	2020-02-19	2	19	2020	1	1	0	0	0	1	1	0	1	0	0	0	15-2-20	1	5	1
KKO-136-190220	Cs	KKO	136	KKO 136	2020-02-19	2	19	2020	1	0	1	0	1	1	1	1	0	0	0	0	16-2-20	0	5	1
KKO-073-190220	Cs	KKO	73	KKO 73	2020-02-19	2	19	2020	1	0	1	0	1	1	1	0	1	0	0	0	17-2-20	0	6	1
KKO-053-190220	Cs	KKO	53	KKO 53	2020-02-19	2	19	2020	1	0	1	0	0	1	1	0	1	0	0	0	14-2-20	1	6	1
KKO-067-190220	Cs	KKO	67	KKO 67	2020-02-19	2	19	2020	1	0	1	0	1	1	1	0	1	0	0	0	0	0	6	1
KKO-054-190220	Cs	KKO	54	KKO 54	2020-02-19	2	19	2020	1	0	1	0	1	1	1	1	0	0	0	0	2020-07-02	1	6	1
KKO-049-190220	Cs	KKO	49	KKO 49	2020-02-19	2	19	2020	1	0	1	0	1	1	1	0	1	0	0	0	17-2-20	0	6	1
KKO-046-190220	Cs	KKO	46	KKO 46	2020-02-19	2	19	2020	1	0	1	0	1	1	1	1	0	0	0	0	15-2-20	1	6	1
KKO-134-190220	Cs	KKO	134	KKO 134	2020-02-19	2	19	2020	1	0	1	0	0	1	1	0	1	0	0	0	14-2-20	1	6	1
KKO-131-190220	Cs	KKO	131	KKO 131	2020-02-19	2	19	2020	1	0	1	0	1	1	1	0	1	0	0	0	16-2-20	1	7	1
KKO-041-190220	Cs	KKO	41	KKO 41	2020-02-19	2	19	2020	1	0	1	0	1	1	1	0	1	0	0	0	15-2-20	1	7	1
KKO-040-190220	Cs	KKO	40	KKO 40	2020-02-19	2	19	2020	1	0	1	0	1	1	1	0	1	0	0	0	14-2-20	1	7	1
KKO-047-190220	Cs	KKO	47	KKO 47	2020-02-19	2	19	2020	1	0	1	0	1	1	1	0	1	0	0	0	13-2-20	1	7	1
KKO-058-190220	Cs	KKO	58	KKO 58	2020-02-19	2	19	2020	1	0	1	0	1	1	1	0	1	0	0	0	2020-12-02	1	7	1
KKO-129-190220	Cs	KKO	129	KKO 129	2020-02-19	2	19	2020	0	0	0	0	0	0	0	0	0	0	0	0	0	0	0	0
RWT-030-200220	Cs	RWT	30	RWT 30	2020-02-20	2	20	2020	0	0	0	0	0	0	0	0	0	0	0	0	0	0	0	0
RWT-005-200220	Cs	RWT	5	RWT 5	2020-02-20	2	20	2020	0	0	0	0	0	0	0	0	0	0	0	0	0	0	0	0
RWT-075-200220	Cs	RWT	75	RWT 75	2020-02-20	2	20	2020	0	0	0	0	0	0	0	0	0	0	0	0	0	0	0	0
RWT-002-200220	Cs	RWT	2	RWT 2	2020-02-20	2	20	2020	0	0	0	0	0	1	1	1	0	0	0	0	17-2-20	0	2	1
RWT-011-200220	Cs	RWT	11	RWT 11	2020-02-20	2	20	2020	0	0	0	0	0	1	1	1	0	0	0	0	17-2-20	0	2	1
RWT-029-200220	Cs	RWT	29	RWT 29	2020-02-20	2	20	2020	0	0	0	0	0	0	1	1	0	0	0	0	16-2-20	1	2	1
RWT-181-200220	Cs	RWT	181	RWT 181	2020-02-20	2	20	2020	0	0	0	0	1	1	1	1	0	0	0	0	17-2-20	0	3	1
RWT-157-200220	Cs	RWT	157	RWT 157	2020-02-20	2	20	2020	1	1	0	0	1	0	1	1	0	0	0	0	17-2-20	0	3	1
RWT-004-200220	Cs	RWT	4	RWT 4	2020-02-20	2	20	2020	1	0	1	0	0	0	1	1	0	0	0	0	18-2-20	0	3	1
RWT-008-200220	Cs	RWT	8	RWT 8	2020-02-20	2	20	2020	0	0	0	0	0	1	1	0	1	0	0	0	2020-08-02	1	4	1
RWT-159-200220	Cs	RWT	159	RWT 159	2020-02-20	2	20	2020	1	0	1	0	0	1	1	1	0	0	0	0	18-2-20	0	4	1
RWT-007-200220	Cs	RWT	7	RWT 7	2020-02-20	2	20	2020	0	0	0	0	0	1	1	0	1	0	0	0	14-2-20	1	4	1
RWT-035-200220	Cs	RWT	35	RWT 35	2020-02-20	2	20	2020	0	0	0	0	1	1	1	0	1	0	0	0	17-2-20	0	4	1
RWT-028-200220	Cs	RWT	28	RWT 28	2020-02-20	2	20	2020	1	0	1	0	0	1	1	1	0	0	0	0	19-2-20	0	4	1
RWT-023-200220	Cs	RWT	23	RWT 23	2020-02-20	2	20	2020	1	0	1	0	0	1	1	1	0	0	0	0	17-2-20	0	4	1
RWT-014-200220	Cs	RWT	14	RWT 14	2020-02-20	2	20	2020	1	1	0	0	0	1	1	0	1	0	0	0	15-2-20	1	5	1
RWT-010-200220	Cs	RWT	10	RWT 10	2020-02-20	2	20	2020	1	0	1	0	0	1	1	1	0	0	0	0	15-2-20	1	5	1
RWT-025-200220	Cs	RWT	25	RWT 25	2020-02-20	2	20	2020	1	1	0	0	1	1	1	0	1	0	0	0	17-2-20	0	5	1
RWT-152-200220	Cs	RWT	152	RWT 152	2020-02-20	2	20	2020	1	0	1	0	1	1	1	1	0	0	0	0	0	0	5	1
RWT-031-200220	Cs	RWT	31	RWT 31	2020-02-20	2	20	2020	0	0	0	0	1	1	1	0	1	0	0	0	16-2-20	1	5	1
RWT-019-200220	Cs	RWT	19	RWT 19	2020-02-20	2	20	2020	1	1	0	0	0	1	1	0	1	0	0	0	13-2-20	1	5	1
RWT-038-200220	Cs	RWT	38	RWT 38	2020-02-20	2	20	2020	1	0	1	0	0	1	1	0	1	0	0	0	19-2-20	0	5	1
RWT-001-200220	Cs	RWT	1	RWT 1	2020-02-20	2	20	2020	1	1	0	0	1	1	1	1	0	0	0	0	16-2-20	1	5	1
RWT-036-200220	Cs	RWT	36	RWT 36	2020-02-20	2	20	2020	1	0	1	0	1	1	1	0	1	0	0	0	18-2-20	0	6	1
RWT-032-200220	Cs	RWT	32	RWT 32	2020-02-20	2	20	2020	1	0	1	0	0	1	1	0	1	0	0	0	15-2-20	1	6	1
RWT-009-200220	Cs	RWT	9	RWT 9	2020-02-20	2	20	2020	1	0	1	0	1	1	1	0	1	0	0	0	17-2-20	0	6	1
RWT-015-200220	Cs	RWT	15	RWT 15	2020-02-20	2	20	2020	1	0	1	0	1	1	1	0	1	0	0	0	18-2-20	0	6	1
RWT-027-200220	Cs	RWT	27	RWT 27	2020-02-20	2	20	2020	1	0	1	0	1	1	1	0	1	0	0	0	17-2-20	0	6	1
RWT-022-200220	Cs	RWT	22	RWT 22	2020-02-20	2	20	2020	1	0	1	0	1	1	1	0	1	0	0	0	15-2-20	1	7	1
RWT-146-200220	Cs	RWT	146	RWT 146	2020-02-20	2	20	2020	1	0	0	1	0	1	1	0	1	0	0	0	17-2-20	1	7	1
RWT-020-200220	Cs	RWT	20	RWT 20	2020-02-20	2	20	2020	1	0	1	0	1	1	1	0	1	0	0	0	16-2-20	1	7	1
RWT-017-200220	Cs	RWT	17	RWT 17	2020-02-20	2	20	2020	1	0	0	1	1	1	1	0	1	0	0	0	2020-12-02	1	8	1
RWT-026-200220	Cs	RWT	26	RWT 26	2020-02-20	2	20	2020	1	0	0	1	1	1	1	0	1	0	0	0	15-2-20	1	8	1
RWT-018-200220	Cs	RWT	18	RWT 18	2020-02-20	2	20	2020	1	0	0	1	1	1	1	1	0	0	0	1	14-2-20	1	12	1
FAA-020-210220	Ad	FAA	20	FAA 20	2020-02-21	2	21	2020	0	0	0	0	0	0	1	1	0	0	0	0	20-2-20	0	1	1
FAA-023-210220	Ad	FAA	23	FAA 23	2020-02-21	2	21	2020	1	1	0	0	0	1	1	0	1	0	0	0	18-2-20	0	4	1
FAA-030-210220	Ad	FAA	30	FAA 30	2020-02-21	2	21	2020	0	0	0	0	0	0	0	0	0	0	0	0	0	0	0	0
FAC-018-210220	Ca	FAC	18	FAC 18	2020-02-21	2	21	2020	0	0	0	0	0	0	0	0	0	0	0	0	0	0	0	0
FAC-012-210220	Ca	FAC	12	FAC 12	2020-02-21	2	21	2020	1	0	1	0	0	0	1	1	0	0	0	0	2020-01-02	1	4	1
FAC-019-210220	Ca	FAC	19	FAC 19	2020-02-21	2	21	2020	0	0	0	0	1	1	1	0	1	0	0	0	18-2-20	0	4	1
FAC-021-210220	Ca	FAC	21	FAC 21	2020-02-21	2	21	2020	1	0	1	0	0	1	1	1	0	0	0	0	21-2-20	0	4	1
FAC-026-210220	Ca	FAC	26	FAC 26	2020-02-21	2	21	2020	1	0	1	0	0	1	1	1	0	0	0	0	16-2-20	1	5	1
FAC-029-210220	Ca	FAC	29	FAC 29	2020-02-21	2	21	2020	1	0	1	0	0	1	1	0	1	0	0	0	14-2-20	1	6	1
FAC-002-210220	Ca	FAC	2	FAC 2	2020-02-21	2	21	2020	1	1	0	0	1	1	1	0	1	0	0	0	14-2-20	1	6	1
KKO-139-210220	Cs	KKO	139	KKO 139	2020-02-21	2	21	2020	1	1	0	0	1	0	1	1	0	0	0	0	17-2-20	1	4	1
KKO-059-210220	Cs	KKO	59	KKO 59	2020-02-21	2	21	2020	1	0	1	0	0	1	1	0	1	0	0	0	19-2-20	0	5	1
KKO-197-210220	Cs	KKO	197	KKO 197	2020-02-21	2	21	2020	1	1	0	0	1	1	1	1	0	0	0	0	16-2-20	1	5	1
KKO-070-210220	Cs	KKO	70	KKO 70	2020-02-21	2	21	2020	1	0	1	0	0	1	1	0	1	0	0	0	2020-10-02	1	6	1
KKO-127-210220	Cs	KKO	127	KKO 127	2020-02-21	2	21	2020	1	0	1	0	1	1	1	0	1	0	0	0	17-2-20	1	7	1
KNS-096-210220	Cs	KNS	96	KNS 96	2020-02-21	2	21	2020	0	0	0	0	0	0	0	0	0	0	0	0	0	0	0	0
KNS-123-210220	Cs	KNS	123	KNS 123	2020-02-21	2	21	2020	0	0	0	0	0	0	0	0	0	0	0	0	0	0	0	0
KNS-089-210220	Cs	KNS	89	KNS 89	2020-02-21	2	21	2020	0	0	0	0	0	0	0	0	0	0	0	0	0	0	0	0
KNS-169-210220	Cs	KNS	169	KNS 169	2020-02-21	2	21	2020	0	0	0	0	0	0	0	0	0	0	0	0	0	0	0	0
KNS-118-210220	Cs	KNS	118	KNS 118	2020-02-21	2	21	2020	0	0	0	0	0	0	0	0	0	0	0	0	0	0	0	0
KNS-188-210220	Cs	KNS	188	KNS 188	2020-02-21	2	21	2020	0	0	0	0	0	0	0	0	0	0	0	0	0	0	0	0
KNS-164-210220	Cs	KNS	164	KNS 164	2020-02-21	2	21	2020	0	0	0	0	0	0	0	0	0	0	0	0	0	0	0	0
KNS-196-210220	Cs	KNS	196	KNS 196	2020-02-21	2	21	2020	0	0	0	0	0	0	0	0	0	0	0	0	0	0	0	0
KNS-173-210220	Cs	KNS	173	KNS 173	2020-02-21	2	21	2020	1	1	0	0	0	0	0	0	0	0	0	0	13-2-20	1	2	1
KNS-113-210220	Cs	KNS	113	KNS 113	2020-02-21	2	21	2020	0	0	0	0	0	1	1	1	0	0	0	0	18-2-20	0	2	1
KNS-106-210220	Cs	KNS	106	KNS 106	2020-02-21	2	21	2020	0	0	0	0	0	1	1	1	0	0	0	0	18-2-20	0	2	1
KNS-088-210220	Cs	KNS	88	KNS 88	2020-02-21	2	21	2020	1	1	0	0	0	0	0	0	0	0	0	0	16-2-20	1	2	1
KNS-166-210220	Cs	KNS	166	KNS 166	2020-02-21	2	21	2020	0	0	0	0	0	0	1	1	0	0	0	0	15-2-20	1	2	1
KNS-081-210220	Cs	KNS	81	KNS 81	2020-02-21	2	21	2020	0	0	0	0	0	1	1	1	0	0	0	0	20-2-20	0	2	1
KNS-170-210220	Cs	KNS	170	KNS 170	2020-02-21	2	21	2020	0	0	0	0	0	0	1	1	0	0	0	0	16-2-20	1	2	1
KNS-190-210220	Cs	KNS	190	KNS 190	2020-02-21	2	21	2020	0	0	0	0	0	1	1	1	0	0	0	0	0	0	2	1
KNS-114-210220	Cs	KNS	114	KNS 114	2020-02-21	2	21	2020	0	0	0	0	0	1	1	1	0	0	0	0	18-2-20	0	2	1
KNS-097-210220	Cs	KNS	97	KNS 97	2020-02-21	2	21	2020	1	1	0	0	0	0	1	0	1	0	0	0	18-2-20	0	3	1
KNS-191-210220	Cs	KNS	191	KNS 191	2020-02-21	2	21	2020	0	0	0	0	0	1	1	0	1	0	0	0	18-2-20	0	3	1
KNS-108-210220	Cs	KNS	108	KNS 108	2020-02-21	2	21	2020	0	0	0	0	1	1	1	1	0	0	0	0	19-2-20	0	3	1
KNS-111-210220	Cs	KNS	111	KNS 111	2020-02-21	2	21	2020	1	1	0	0	0	1	1	1	0	0	0	0	19-2-20	0	3	1
KNS-198-210220	Cs	KNS	198	KNS 198	2020-02-21	2	21	2020	0	0	0	0	0	1	1	1	0	0	0	0	17-2-20	1	3	1
KNS-091-210220	Cs	KNS	91	KNS 91	2020-02-21	2	21	2020	1	1	0	0	0	1	1	1	0	0	0	0	18-2-20	0	3	1
KNS-168-210220	Cs	KNS	168	KNS 168	2020-02-21	2	21	2020	0	0	0	0	1	0	1	0	1	0	0	0	19-2-20	0	3	1
KNS-115-210220	Cs	KNS	115	KNS 115	2020-02-21	2	21	2020	1	1	0	0	0	1	1	1	0	0	0	0	18-2-20	0	3	1
KNS-119-210220	Cs	KNS	119	KNS 119	2020-02-21	2	21	2020	0	0	0	0	0	1	1	1	0	0	0	0	16-2-20	1	3	1
KNS-195-210220	Cs	KNS	195	KNS 195	2020-02-21	2	21	2020	1	1	0	0	0	1	1	0	1	0	0	0	18-2-20	0	4	1
KNS-103-210220	Cs	KNS	103	KNS 103	2020-02-21	2	21	2020	1	0	1	0	0	1	1	1	0	0	0	0	0	0	4	1
KNS-176-210220	Cs	KNS	176	KNS 176	2020-02-21	2	21	2020	0	0	0	0	0	1	1	0	1	0	0	0	17-2-20	1	4	1
KNS-172-210220	Cs	KNS	172	KNS 172	2020-02-21	2	21	2020	1	0	1	0	0	1	1	1	0	0	0	0	18-2-20	0	4	1
KNS-099-210220	Cs	KNS	99	KNS 99	2020-02-21	2	21	2020	1	1	0	0	0	1	1	1	0	0	0	0	17-2-20	1	4	1
KNS-201-210220	Cs	KNS	201	KNS 201	2020-02-21	2	21	2020	0	0	0	0	1	1	1	0	1	0	0	0	18-2-20	0	4	1
KNS-076-210220	Cs	KNS	76	KNS 76	2020-02-21	2	21	2020	1	1	0	0	1	1	1	1	0	0	0	0	19-2-20	0	4	1
KNS-086-210220	Cs	KNS	86	KNS 86	2020-02-21	2	21	2020	1	0	1	0	0	1	1	1	0	0	0	0	18-2-20	0	4	1
KNS-098-210220	Cs	KNS	98	KNS 98	2020-02-21	2	21	2020	1	1	0	0	0	1	1	1	0	0	0	0	17-2-20	1	4	1
KNS-085-210220	Cs	KNS	85	KNS 85	2020-02-21	2	21	2020	0	0	0	0	1	1	1	0	1	0	0	0	18-2-20	0	4	1
KNS-084-210220	Cs	KNS	84	KNS 84	2020-02-21	2	21	2020	1	0	1	0	0	1	1	1	0	0	0	0	18-2-20	0	4	1
KNS-162-210220	Cs	KNS	162	KNS 162	2020-02-21	2	21	2020	0	0	0	0	0	1	1	0	1	0	0	0	2020-12-02	1	4	1
KNS-112-210220	Cs	KNS	112	KNS 112	2020-02-21	2	21	2020	0	0	0	0	0	1	1	0	1	0	0	0	16-2-20	1	4	1
KNS-116-210220	Cs	KNS	116	KNS 116	2020-02-21	2	21	2020	1	1	0	0	0	1	1	0	1	0	0	0	16-2-20	1	5	1
KNS-175-210220	Cs	KNS	175	KNS 175	2020-02-21	2	21	2020	1	0	1	0	1	1	1	1	0	0	0	0	18-2-20	0	5	1
KNS-174-210220	Cs	KNS	174	KNS 174	2020-02-21	2	21	2020	1	0	1	0	0	1	1	1	0	0	0	0	13-2-20	1	5	1
KNS-087-210220	Cs	KNS	87	KNS 87	2020-02-21	2	21	2020	1	0	1	0	0	1	1	1	0	0	0	0	2020-11-02	1	5	1
KNS-202-210220	Cs	KNS	202	KNS 202	2020-02-21	2	21	2020	0	0	0	0	1	1	1	0	1	0	0	0	17-2-20	1	5	1
KNS-090-210220	Cs	KNS	90	KNS 90	2020-02-21	2	21	2020	1	1	0	0	1	1	1	0	1	0	0	0	19-2-20	0	5	1
KNS-077-210220	Cs	KNS	77	KNS 77	2020-02-21	2	21	2020	1	0	1	0	1	1	1	1	0	0	0	0	18-2-20	0	5	1
KNS-171-210220	Cs	KNS	171	KNS 171	2020-02-21	2	21	2020	1	1	0	0	1	1	1	0	1	0	0	0	18-2-20	0	5	1
KNS-105-210220	Cs	KNS	105	KNS 105	2020-02-21	2	21	2020	1	0	1	0	1	1	1	1	0	0	0	0	19-2-20	0	5	1
KNS-107-210220	Cs	KNS	107	KNS 107	2020-02-21	2	21	2020	1	0	1	0	0	1	1	0	1	0	0	0	19-2-20	0	5	1
KNS-193-210220	Cs	KNS	193	KNS 193	2020-02-21	2	21	2020	1	0	1	0	1	1	1	0	1	0	0	0	18-2-20	0	6	1
KNS-083-210220	Cs	KNS	83	KNS 83	2020-02-21	2	21	2020	1	0	1	0	1	1	1	1	0	0	0	0	15-2-20	1	6	1
KNS-100-210220	Cs	KNS	100	KNS 100	2020-02-21	2	21	2020	1	0	1	0	1	1	1	0	1	0	0	0	19-2-20	0	6	1
KNS-079-210220	Cs	KNS	79	KNS 79	2020-02-21	2	21	2020	1	0	1	0	1	1	1	0	1	0	0	0	18-2-20	0	6	1
KNS-082-210220	Cs	KNS	82	KNS 82	2020-02-21	2	21	2020	1	0	1	0	0	1	1	0	1	0	0	0	17-2-20	1	6	1
KNS-160-210220	Cs	KNS	160	KNS 160	2020-02-21	2	21	2020	1	0	1	0	1	1	1	0	1	0	0	0	18-2-20	0	6	1
KNS-124-210220	Cs	KNS	124	KNS 124	2020-02-21	2	21	2020	1	0	1	0	1	1	1	0	1	0	0	0	17-2-20	1	7	1
KNS-094-210220	Cs	KNS	94	KNS 94	2020-02-21	2	21	2020	1	0	0	1	1	1	1	1	0	0	0	0	2020-11-02	1	7	1
KNS-093-210220	Cs	KNS	93	KNS 93	2020-02-21	2	21	2020	1	0	1	0	1	1	1	0	1	0	0	0	16-2-20	1	7	1
KNS-078-210220	Cs	KNS	78	KNS 78	2020-02-21	2	21	2020	1	0	1	0	1	1	1	0	1	0	0	0	15-2-20	1	7	1
KNS-080-210220	Cs	KNS	80	KNS 80	2020-02-21	2	21	2020	1	0	1	0	1	1	1	0	1	0	0	0	15-2-20	1	7	1
FAC-013-240220	Ca	FAC	13	FAC 13	2020-02-24	2	24	2020	0	0	0	0	0	0	0	0	0	0	0	0	0	0	0	0
FAC-015-240220	Ca	FAC	15	FAC 15	2020-02-24	2	24	2020	0	0	0	0	0	0	0	0	0	0	0	0	0	0	0	0
FAC-014-240220	Ca	FAC	14	FAC 14	2020-02-24	2	24	2020	0	0	0	0	0	0	0	0	0	0	0	0	0	0	0	0
FAC-016-240220	Ca	FAC	16	FAC 16	2020-02-24	2	24	2020	0	0	0	0	0	0	0	0	0	0	0	0	0	0	0	0
FAC-027-240220	Ca	FAC	27	FAC 27	2020-02-24	2	24	2020	0	0	0	0	0	0	1	1	0	0	0	0	0	0	1	1
FAC-017-240220	Ca	FAC	17	FAC 17	2020-02-24	2	24	2020	1	0	1	0	0	0	1	1	0	0	0	0	0	0	3	1
RWT-200-240220	Cs	RWT	200	RWT 200	2020-02-24	2	24	2020	0	0	0	0	0	1	1	1	0	0	0	0	21-2-20	0	2	1
FAA-001-250220	Ad	FAA	1	FAA 1	2020-02-25	2	25	2020	0	0	0	0	0	0	0	0	0	0	0	0	0	0	0	0
FAA-002-250220	Ad	FAA	2	FAA 2	2020-02-25	2	25	2020	0	0	0	0	0	0	0	0	0	0	0	0	0	0	0	0
FAA-003-250220	Ad	FAA	3	FAA 3	2020-02-25	2	25	2020	0	0	0	0	0	0	0	0	0	0	0	0	0	0	0	0
FAA-004-250220	Ad	FAA	4	FAA 4	2020-02-25	2	25	2020	0	0	0	0	0	0	0	0	0	0	0	0	0	0	0	0
FAA-005-250220	Ad	FAA	5	FAA 5	2020-02-25	2	25	2020	0	0	0	0	0	0	0	0	0	0	0	0	0	0	0	0
FAA-007-250220	Ad	FAA	7	FAA 7	2020-02-25	2	25	2020	0	0	0	0	0	0	0	0	0	0	0	0	0	0	0	0
FAA-018-250220	Ad	FAA	18	FAA 18	2020-02-25	2	25	2020	0	0	0	0	0	1	1	1	0	0	0	0	24-2-20	0	2	1
FAA-019-250220	Ad	FAA	19	FAA 19	2020-02-25	2	25	2020	0	0	0	0	0	0	0	0	0	0	0	0	0	0	0	0
FAA-021-250220	Ad	FAA	21	FAA 21	2020-02-25	2	25	2020	0	0	0	0	0	0	0	0	0	0	0	0	0	0	0	0
FAA-022-250220	Ad	FAA	22	FAA 22	2020-02-25	2	25	2020	0	0	0	0	0	0	0	0	0	0	0	0	0	0	0	0
FAA-028-250220	Ad	FAA	28	FAA 28	2020-02-25	2	25	2020	0	0	0	0	0	1	1	1	0	0	0	0	20-2-20	1	3	1
FAA-017-250220	Ad	FAA	17	FAA 17	2020-02-25	2	25	2020	0	0	0	0	0	0	0	0	0	0	0	0	0	0	0	0
FAC-022-250220	Ca	FAC	22	FAC 22	2020-02-25	2	25	2020	0	0	0	0	1	1	1	0	1	0	0	0	20-2-20	1	5	1
FAC-023-250220	Ca	FAC	23	FAC 23	2020-02-25	2	25	2020	1	0	1	0	1	0	1	1	0	0	0	0	21-2-20	1	5	1
FAC-024-250220	Ca	FAC	24	FAC 24	2020-02-25	2	25	2020	1	0	1	0	0	1	1	1	0	0	0	0	18-2-20	1	5	1
KNS-122-250220	Cs	KNS	122	KNS 122	2020-02-25	2	25	2020	0	0	0	0	0	0	0	0	0	0	0	0	0	0	0	0
KNS-117-250220	Cs	KNS	117	KNS 117	2020-02-25	2	25	2020	1	1	0	0	0	0	0	0	0	0	0	0	20-2-20	1	2	1
KNS-120-250220	Cs	KNS	120	KNS 120	2020-02-25	2	25	2020	1	1	0	0	0	1	1	0	1	0	0	0	22-2-20	0	4	1
KNS-178-250220	Cs	KNS	178	KNS 178	2020-02-25	2	25	2020	1	0	1	0	0	1	1	1	0	0	0	0	22-2-20	1	4	1
KNS-163-250220	Cs	KNS	163	KNS 163	2020-02-25	2	25	2020	0	0	0	0	1	1	1	0	1	0	0	0	20-2-20	1	5	1
KNS-167-250220	Cs	KNS	167	KNS 167	2020-02-25	2	25	2020	1	0	1	0	1	1	1	1	0	0	0	0	19-2-20	1	6	1
FAA-013-260220	Ad	FAA	13	FAA 13	2020-02-26	2	26	2020	0	0	0	0	0	0	0	0	0	0	0	0	0	0	0	0
FAA-014-260220	Ad	FAA	14	FAA 14	2020-02-26	2	26	2020	1	1	0	0	1	1	1	1	0	0	0	0	24-2-20	0	4	1
FAC-029-260220	Ca	FAC	29	FAC 29	2020-02-26	2	26	2020	0	0	0	0	0	0	0	0	0	0	0	0	0	0	0	0
FAC-030-260220	Ca	FAC	30	FAC 30	2020-02-26	2	26	2020	0	0	0	0	0	1	1	0	1	0	0	0	22-2-20	1	4	1
FAC-028-260220	Ca	FAC	28	FAC 28	2020-02-26	2	26	2020	1	0	1	0	1	0	1	0	1	0	0	0	24-2-20	0	5	1
KNS-095-260220	Cs	KNS	95	KNS 95	2020-02-26	2	26	2020	0	0	0	0	0	0	0	0	0	0	0	0	0	0	0	0
FAA-012-270220	Ad	FAA	12	FAA 12	2020-02-27	2	27	2020	0	0	0	0	0	0	0	0	0	0	0	0	0	0	0	0
FAA-011-280220	Ad	FAA	11	FAA 11	2020-02-28	2	28	2020	0	0	0	0	0	0	0	0	0	0	0	0	0	0	0	0
FAA-016-280220	Ad	FAA	16	FAA 16	2020-02-28	2	28	2020	0	0	0	0	0	0	0	0	0	0	0	0	0	0	0	0
FAA-006-030320	Ad	FAA	6	FAA 6	2020-03-03	3	3	2020	0	0	0	0	0	0	0	0	0	0	0	0	0	0	0	0
FAA-008-030320	Ad	FAA	8	FAA 8	2020-03-03	3	3	2020	0	0	0	0	0	0	0	0	0	0	0	0	0	0	0	0
FAA-015-030320	Ad	FAA	15	FAA 15	2020-03-03	3	3	2020	0	0	0	0	0	0	0	0	0	0	0	0	0	0	0	0
FAA-025-030320	Ad	FAA	25	FAA 25	2020-03-03	3	3	2020	0	0	0	0	0	0	0	0	0	0	0	0	0	0	0	0
FAA-026-030320	Ad	FAA	26	FAA 26	2020-03-03	3	3	2020	0	0	0	0	0	0	0	0	0	0	0	0	0	0	0	0
FAA-029-030320	Ad	FAA	29	FAA 29	2020-03-03	3	3	2020	0	0	0	0	0	0	0	0	0	0	0	0	0	0	0	0
FAA-010-260320	Ad	FAA	10	FAA 10	2020-03-26	3	26	2020	0	0	0	0	0	0	0	0	0	0	0	0	0	0	0	0
FAA-011-260320	Ad	FAA	11	FAA 11	2020-03-26	3	26	2020	0	0	0	0	0	0	0	0	0	0	0	0	0	0	0	0
FAA-012-260320	Ad	FAA	12	FAA 12	2020-03-26	3	26	2020	0	0	0	0	0	0	0	0	0	0	0	0	0	0	0	0
FAA-013-260320	Ad	FAA	13	FAA 13	2020-03-26	3	26	2020	0	0	0	0	0	0	0	0	0	0	0	0	0	0	0	0
FAA-014-260320	Ad	FAA	14	FAA 14	2020-03-26	3	26	2020	0	0	0	0	0	0	0	0	0	0	0	0	0	0	0	0
FAA-016-260320	Ad	FAA	16	FAA 16	2020-03-26	3	26	2020	0	0	0	0	0	0	0	0	0	0	0	0	0	0	0	0
FAA-017-260320	Ad	FAA	17	FAA 17	2020-03-26	3	26	2020	0	0	0	0	0	0	0	0	0	0	0	0	0	0	0	0
FAA-018-260320	Ad	FAA	18	FAA 18	2020-03-26	3	26	2020	0	0	0	0	0	1	1	1	0	0	0	0	19-3-20	0	2	1
FAA-019-260320	Ad	FAA	19	FAA 19	2020-03-26	3	26	2020	0	0	0	0	0	0	0	0	0	0	0	0	0	0	0	0
FAA-020-260320	Ad	FAA	20	FAA 20	2020-03-26	3	26	2020	0	0	0	0	1	0	0	0	0	0	0	0	23-3-20	0	1	1
FAA-021-260320	Ad	FAA	21	FAA 21	2020-03-26	3	26	2020	0	0	0	0	0	0	0	0	0	0	0	0	0	0	0	0
FAA-022-260320	Ad	FAA	22	FAA 22	2020-03-26	3	26	2020	0	0	0	0	0	0	0	0	0	0	0	0	0	0	0	0
FAA-023-260320	Ad	FAA	23	FAA 23	2020-03-26	3	26	2020	0	0	0	0	0	0	0	0	0	0	0	0	0	0	0	0
FAA-028-260320	Ad	FAA	28	FAA 28	2020-03-26	3	26	2020	1	1	0	0	0	1	1	1	0	0	0	0	14-3-20	1	4	1
FAA-030-260320	Ad	FAA	30	FAA 30	2020-03-26	3	26	2020	0	0	0	0	0	0	0	0	0	0	0	0	0	0	0	0
FAA-001-300320	Ad	FAA	1	FAA 1	2020-03-30	3	30	2020	1	1	0	0	0	0	0	0	0	0	0	0	29-3-20	0	1	1
FAA-004-300320	Ad	FAA	4	FAA 4	2020-03-30	3	30	2020	0	0	0	0	0	0	0	0	0	0	0	0	0	0	0	0
FAA-006-300320	Ad	FAA	6	FAA 6	2020-03-30	3	30	2020	0	0	0	0	0	0	0	0	0	0	0	0	0	0	0	0
FAA-007-300320	Ad	FAA	7	FAA 7	2020-03-30	3	30	2020	1	0	1	0	0	0	1	1	0	0	0	0	26-3-20	1	4	1
FAA-008-300320	Ad	FAA	8	FAA 8	2020-03-30	3	30	2020	0	0	0	0	0	1	1	1	0	0	0	0	27-3-20	0	2	1
FAA-015-300320	Ad	FAA	15	FAA 15	2020-03-30	3	30	2020	0	0	0	0	0	0	0	0	0	0	0	0	0	0	0	0
FAA-016-300320	Ad	FAA	16	FAA 16	2020-03-30	3	30	2020	0	0	0	0	0	0	0	0	0	0	0	0	0	0	0	0
FAA-025-300320	Ad	FAA	25	FAA 25	2020-03-30	3	30	2020	0	0	0	0	0	0	0	0	0	0	0	0	0	0	0	0
FAA-026-300320	Ad	FAA	26	FAA 26	2020-03-30	3	30	2020	0	0	0	0	0	0	0	0	0	0	0	0	0	0	0	0
FAA-029-300320	Ad	FAA	29	FAA 29	2020-03-30	3	30	2020	0	0	0	0	0	0	0	0	0	0	0	0	0	0	0	0
FAC-006-300320	Ca	FAC	6	FAC 6	2020-03-30	3	30	2020	0	0	0	0	0	0	0	0	0	0	0	0	0	0	0	0
FAC-007-300320	Ca	FAC	7	FAC 7	2020-03-30	3	30	2020	0	0	0	0	0	0	0	0	0	0	0	0	0	0	0	0
FAC-009-300320	Ca	FAC	9	FAC 9	2020-03-30	3	30	2020	0	0	0	0	0	0	0	0	0	0	0	0	0	0	0	0
FAC-026-300320	Ca	FAC	26	FAC 26	2020-03-30	3	30	2020	0	0	0	0	0	0	0	0	0	0	0	0	0	0	0	0
FAC-014-300320	Ca	FAC	14	FAC 14	2020-03-30	3	30	2020	0	0	0	0	0	0	0	0	0	0	0	0	0	0	0	0
FAC-015-300320	Ca	FAC	15	FAC 15	2020-03-30	3	30	2020	0	0	0	0	0	0	0	0	0	0	0	0	0	0	0	0
FAC-017-300320	Ca	FAC	17	FAC 17	2020-03-30	3	30	2020	0	0	0	0	0	0	0	0	0	0	0	0	0	0	0	0
FAC-013-300320	Ca	FAC	13	FAC 13	2020-03-30	3	30	2020	0	0	0	0	0	0	0	0	0	0	0	0	0	0	0	0
FAC-016-300320	Ca	FAC	16	FAC 16	2020-03-30	3	30	2020	0	0	0	0	0	0	0	0	0	0	0	0	0	0	0	0
FAC-027-300320	Ca	FAC	27	FAC 27	2020-03-30	3	30	2020	0	0	0	0	0	0	0	0	0	0	0	0	0	0	0	0
FAC-018-300320	Ca	FAC	18	FAC 18	2020-03-30	3	30	2020	0	0	0	0	0	0	0	0	0	0	0	0	0	0	0	0
FAC-029-300320	Ca	FAC	29	FAC 29	2020-03-30	3	30	2020	0	0	0	0	0	0	0	0	0	0	0	0	0	0	0	0
FAC-024-300320	Ca	FAC	24	FAC 24	2020-03-30	3	30	2020	1	1	0	0	0	1	1	1	0	0	0	0	27-3-20	0	3	1
FAC-023-300320	Ca	FAC	23	FAC 23	2020-03-30	3	30	2020	1	1	0	0	0	1	1	1	0	0	0	0	27-3-20	0	3	1
FAC-002-300320	Ca	FAC	2	FAC 2	2020-03-30	3	30	2020	0	0	0	0	0	1	1	1	0	0	0	0	23-3-20	1	3	1
FAC-022-300320	Ca	FAC	22	FAC 22	2020-03-30	3	30	2020	0	0	0	0	0	1	1	0	1	0	0	0	25-3-20	1	4	1
FAC-019-300320	Ca	FAC	19	FAC 19	2020-03-30	3	30	2020	1	1	0	0	1	1	1	1	0	0	0	0	27-3-20	0	4	1
FAC-011-300320	Ca	FAC	11	FAC 11	2020-03-30	3	30	2020	1	0	1	0	0	1	1	0	1	0	0	0	24-3-20	1	6	1
FAC-028-300320	Ca	FAC	28	FAC 28	2020-03-30	3	30	2020	1	0	1	0	1	1	1	0	1	0	0	0	26-3-20	1	6	1
FAC-021-300320	Ca	FAC	21	FAC 21	2020-03-30	3	30	2020	1	0	1	0	1	1	1	0	1	0	0	0	28-2-20	1	7	1
FAA-009-310320	Ad	FAA	9	FAA 9	2020-03-31	3	31	2020	1	1	0	0	0	1	1	1	0	0	0	0	24-3-20	1	4	1
FAC-001-310320	Ca	FAC	1	FAC 1	2020-03-31	3	31	2020	0	0	0	0	0	0	0	0	0	0	0	0	0	0	0	0
FAC-012-310320	Ca	FAC	12	FAC 12	2020-03-31	3	31	2020	1	0	1	0	0	0	1	1	0	0	0	0	2020-01-03	1	4	1
FAC-004-310320	Ca	FAC	4	FAC 4	2020-03-31	3	31	2020	1	0	1	0	0	1	1	0	1	0	0	0	24-3-20	1	6	1
FAA-006-110520	Ad	FAA	6	FAA 6	2020-05-11	5	11	2020	0	0	0	0	0	0	0	0	0	0	0	0	0	0	0	0
FAA-010-110520	Ad	FAA	10	FAA 10	2020-05-11	5	11	2020	0	0	0	0	0	0	0	0	0	0	0	0	0	0	0	0
FAA-013-110520	Ad	FAA	13	FAA 13	2020-05-11	5	11	2020	0	0	0	0	0	0	0	0	0	0	0	0	0	0	0	0
FAA-014-110520	Ad	FAA	14	FAA 14	2020-05-11	5	11	2020	0	0	0	0	0	0	0	0	0	0	0	0	0	0	0	0
FAA-017-110520	Ad	FAA	17	FAA 17	2020-05-11	5	11	2020	0	0	0	0	0	0	0	0	0	0	0	0	0	0	0	0
FAA-018-110520	Ad	FAA	18	FAA 18	2020-05-11	5	11	2020	0	0	0	0	0	0	0	0	0	0	0	0	0	0	0	0
FAA-019-110520	Ad	FAA	19	FAA 19	2020-05-11	5	11	2020	0	0	0	0	0	0	0	0	0	0	0	0	0	0	0	0
FAA-020-110520	Ad	FAA	20	FAA 20	2020-05-11	5	11	2020	0	0	0	0	0	0	0	0	0	0	0	0	0	0	0	0
FAA-021-110520	Ad	FAA	21	FAA 21	2020-05-11	5	11	2020	0	0	0	0	0	0	0	0	0	0	0	0	0	0	0	0
FAA-022-110520	Ad	FAA	22	FAA 22	2020-05-11	5	11	2020	0	0	0	0	0	0	0	0	0	0	0	0	0	0	0	0
FAA-023-110520	Ad	FAA	23	FAA 23	2020-05-11	5	11	2020	0	0	0	0	0	0	0	0	0	0	0	0	0	0	0	0
FAA-028-110520	Ad	FAA	28	FAA 28	2020-05-11	5	11	2020	0	0	0	0	0	0	0	0	0	0	0	0	0	0	0	0
FAA-030-110520	Ad	FAA	30	FAA 30	2020-05-11	5	11	2020	0	0	0	0	0	0	0	0	0	0	0	0	0	0	0	0
FAC-018-110520	Ca	FAC	18	FAC 18	2020-05-11	5	11	2020	0	0	0	0	0	0	0	0	0	0	0	0	0	0	0	0
FAC-002-110520	Ca	FAC	2	FAC 2	2020-05-11	5	11	2020	0	0	0	0	0	0	0	0	0	0	0	0	0	0	0	0
FAC-010-110520	Ca	FAC	10	FAC 10	2020-05-11	5	11	2020	0	0	0	0	0	1	1	1	0	0	0	0	2020-08-05	0	2	1
FAA-012-120520	Ad	FAA	12	FAA 12	2020-05-12	5	12	2020	0	0	0	0	0	0	0	0	0	0	0	0	0	0	0	0
FAA-002-130520	Ad	FAA	2	FAA 2	2020-05-13	5	13	2020	0	0	0	0	0	0	0	0	0	0	0	0	0	0	0	0
FAA-007-130520	Ad	FAA	7	FAA 7	2020-05-13	5	13	2020	0	0	0	0	0	0	1	1	0	0	0	0	2020-11-05	0	1	1
FAA-008-130520	Ad	FAA	8	FAA 8	2020-05-13	5	13	2020	0	0	0	0	0	1	1	1	0	0	0	0	2020-10-05	0	2	1
FAA-009-130520	Ad	FAA	9	FAA 9	2020-05-13	5	13	2020	0	0	0	0	0	0	0	0	0	0	0	0	0	0	0	0
FAA-011-130520	Ad	FAA	11	FAA 11	2020-05-13	5	13	2020	0	0	0	0	0	0	0	0	0	0	0	0	0	0	0	0
FAA-015-130520	Ad	FAA	15	FAA 15	2020-05-13	5	13	2020	0	0	0	0	0	0	0	0	0	0	0	0	0	0	0	0
FAA-016-130520	Ad	FAA	16	FAA 16	2020-05-13	5	13	2020	0	0	0	0	0	0	0	0	0	0	0	0	0	0	0	0
FAC-016-130520	Ca	FAC	16	FAC 16	2020-05-13	5	13	2020	0	0	0	0	0	0	0	0	0	0	0	0	0	0	0	0
FAC-013-130520	Ca	FAC	13	FAC 13	2020-05-13	5	13	2020	0	0	0	0	0	0	0	0	0	0	0	0	0	0	0	0
FAC-015-130520	Ca	FAC	15	FAC 15	2020-05-13	5	13	2020	0	0	0	0	0	0	0	0	0	0	0	0	0	0	0	0
FAC-011-130520	Ca	FAC	11	FAC 11	2020-05-13	5	13	2020	0	0	0	0	0	0	0	0	0	0	0	0	0	0	0	0
FAC-007-130520	Ca	FAC	7	FAC 7	2020-05-13	5	13	2020	0	0	0	0	0	0	0	0	0	0	0	0	0	0	0	0
FAC-009-130520	Ca	FAC	9	FAC 9	2020-05-13	5	13	2020	0	0	0	0	0	0	0	0	0	0	0	0	0	0	0	0
FAC-026-130520	Ca	FAC	26	FAC 26	2020-05-13	5	13	2020	0	0	0	0	0	0	0	0	0	0	0	0	0	0	0	0
FAC-014-130520	Ca	FAC	14	FAC 14	2020-05-13	5	13	2020	0	0	0	0	0	0	0	0	0	0	0	0	0	0	0	0
FAC-006-130520	Ca	FAC	6	FAC 6	2020-05-13	5	13	2020	0	0	0	0	0	0	0	0	0	0	0	0	0	0	0	0
FAC-012-130520	Ca	FAC	12	FAC 12	2020-05-13	5	13	2020	0	0	0	0	0	0	0	0	0	0	0	0	0	0	0	0
FAC-004-130520	Ca	FAC	4	FAC 4	2020-05-13	5	13	2020	0	0	0	0	0	0	0	0	0	0	0	0	0	0	0	0
FAC-030-130520	Ca	FAC	30	FAC 30	2020-05-13	5	13	2020	0	0	0	0	0	0	0	0	0	0	0	0	0	0	0	0
FAC-003-130520	Ca	FAC	3	FAC 3	2020-05-13	5	13	2020	0	0	0	0	0	0	0	0	0	0	0	0	0	0	0	0
FAC-008-130520	Ca	FAC	8	FAC 8	2020-05-13	5	13	2020	0	0	0	0	0	0	0	0	0	0	0	0	0	0	0	0
FAC-024-130520	Ca	FAC	24	FAC 24	2020-05-13	5	13	2020	0	0	0	0	0	0	0	0	0	0	0	0	0	0	0	0
FAC-017-130520	Ca	FAC	17	FAC 17	2020-05-13	5	13	2020	0	0	0	0	0	0	0	0	0	0	0	0	0	0	0	0
FAC-021-130520	Ca	FAC	21	FAC 21	2020-05-13	5	13	2020	0	0	0	0	0	1	1	1	0	0	0	0	2020-12-05	0	2	1
FAC-019-130520	Ca	FAC	19	FAC 19	2020-05-13	5	13	2020	1	0	1	0	0	1	1	1	0	0	0	0	2020-07-05	1	5	1
FAC-027-130520	Ca	FAC	27	FAC 27	2020-05-13	5	13	2020	1	0	1	0	0	1	1	1	0	0	0	0	2020-07-05	1	5	1
FAC-001-130520	Ca	FAC	1	FAC 1	2020-05-13	5	13	2020	1	0	1	0	1	1	1	0	1	0	0	0	NOTE	0	6	1
FAA-001-140520	Ad	FAA	1	FAA 1	2020-05-14	5	14	2020	0	0	0	0	0	0	0	0	0	0	0	0	0	0	0	0
FAA-025-140520	Ad	FAA	25	FAA 25	2020-05-14	5	14	2020	0	0	0	0	0	0	0	0	0	0	0	0	0	0	0	0
FAA-026-140520	Ad	FAA	26	FAA 26	2020-05-14	5	14	2020	0	0	0	0	0	0	0	0	0	0	0	0	0	0	0	0
FAA-029-140520	Ad	FAA	29	FAA 29	2020-05-14	5	14	2020	0	0	0	0	0	0	0	0	0	0	0	0	0	0	0	0
FAC-029-140520	Ca	FAC	29	FAC 29	2020-05-14	5	14	2020	0	0	0	0	0	0	0	0	0	0	0	0	0	0	0	0
FAC-028-140520	Ca	FAC	28	FAC 28	2020-05-14	5	14	2020	1	1	0	0	0	0	1	1	0	0	0	0	2020-11-05	0	2	1
FAA-001-220620	Ad	FAA	1	FAA 1	2020-06-22	6	22	2020	0	0	0	0	0	0	0	0	0	0	0	0	0	0	0	0
FAA-004-220620	Ad	FAA	4	FAA 4	2020-06-22	6	22	2020	0	0	0	0	0	0	0	0	0	0	0	0	0	0	0	0
FAA-006-220620	Ad	FAA	6	FAA 6	2020-06-22	6	22	2020	1	0	1	0	0	0	0	0	0	0	0	0	19-6-20	0	1	1
FAA-008-220620	Ad	FAA	8	FAA 8	2020-06-22	6	22	2020	0	0	0	0	0	0	0	0	0	0	0	0	0	0	0	0
FAA-009-220620	Ad	FAA	9	FAA 9	2020-06-22	6	22	2020	0	0	0	0	0	0	0	0	0	0	0	0	0	0	0	0
FAA-011-220620	Ad	FAA	11	FAA 11	2020-06-22	6	22	2020	0	0	0	0	0	0	0	0	0	0	0	0	0	0	0	0
FAA-012-220620	Ad	FAA	12	FAA 12	2020-06-22	6	22	2020	0	0	0	0	0	1	1	1	0	0	0	0	19-6-20	0	2	1
FAA-015-220620	Ad	FAA	15	FAA 15	2020-06-22	6	22	2020	0	0	0	0	0	0	0	0	0	0	0	0	0	0	0	0
FAA-025-220620	Ad	FAA	25	FAA 25	2020-06-22	6	22	2020	0	0	0	0	0	1	1	1	0	0	0	0	20-6-20	0	2	1
FAA-026-220620	Ad	FAA	26	FAA 26	2020-06-22	6	22	2020	0	0	0	0	0	0	0	0	0	0	0	0	0	0	0	0
FAC-029-220620	Ca	FAC	29	FAC 29	2020-06-22	6	22	2020	0	0	0	0	0	0	0	0	0	0	0	0	0	0	0	0
FAC-007-220620	Ca	FAC	7	FAC 7	2020-06-22	6	22	2020	0	0	0	0	0	0	0	0	0	0	0	0	0	0	0	0
FAC-026-220620	Ca	FAC	26	FAC 26	2020-06-22	6	22	2020	0	0	0	0	0	0	0	0	0	0	0	0	0	0	0	0
FAC-013-220620	Ca	FAC	13	FAC 13	2020-06-22	6	22	2020	0	0	0	0	0	0	0	0	0	0	0	0	0	0	0	0
FAC-016-220620	Ca	FAC	16	FAC 16	2020-06-22	6	22	2020	0	0	0	0	0	0	0	0	0	0	0	0	0	0	0	0
FAC-027-220620	Ca	FAC	27	FAC 27	2020-06-22	6	22	2020	0	0	0	0	0	0	0	0	0	0	0	0	0	0	0	0
FAC-001-220620	Ca	FAC	1	FAC 1	2020-06-22	6	22	2020	0	0	0	0	0	0	0	0	0	0	0	0	0	0	0	0
FAC-024-220620	Ca	FAC	24	FAC 24	2020-06-22	6	22	2020	0	0	0	0	0	0	0	0	0	0	0	0	0	0	0	0
FAC-015-220620	Ca	FAC	15	FAC 15	2020-06-22	6	22	2020	0	0	0	0	0	0	0	0	0	0	0	0	0	0	0	0
FAC-014-220620	Ca	FAC	14	FAC 14	2020-06-22	6	22	2020	0	0	0	0	0	0	0	0	0	0	0	0	0	0	0	0
FAC-008-220620	Ca	FAC	8	FAC 8	2020-06-22	6	22	2020	0	0	0	0	0	0	0	0	0	0	0	0	0	0	0	0
FAC-012-220620	Ca	FAC	12	FAC 12	2020-06-22	6	22	2020	0	0	0	0	0	0	0	0	0	0	0	0	0	0	0	0
FAC-004-220620	Ca	FAC	4	FAC 4	2020-06-22	6	22	2020	0	0	0	0	0	0	0	0	0	0	0	0	0	0	0	0
FAC-030-220620	Ca	FAC	30	FAC 30	2020-06-22	6	22	2020	0	0	0	0	0	0	0	0	0	0	0	0	0	0	0	0
FAC-011-220620	Ca	FAC	11	FAC 11	2020-06-22	6	22	2020	0	0	0	0	0	1	1	1	0	0	0	0	20-6-20	0	2	1
FAC-019-220620	Ca	FAC	19	FAC 19	2020-06-22	6	22	2020	0	0	0	0	0	1	1	1	0	0	0	0	19-6-20	0	2	1
FAC-017-220620	Ca	FAC	17	FAC 17	2020-06-22	6	22	2020	1	0	1	0	0	0	0	0	0	0	0	0	0	0	2	1
FAC-003-220620	Ca	FAC	3	FAC 3	2020-06-22	6	22	2020	1	0	1	0	0	0	0	0	0	0	0	0	20-6-20	0	2	1
FAC-006-230620	Ca	FAC	6	FAC 6	2020-06-22	6	22	2020	0	0	0	0	0	1	1	1	0	0	0	0	15-6-20	1	3	1
FAC-021-220620	Ca	FAC	21	FAC 21	2020-06-22	6	22	2020	1	0	1	0	1	0	0	0	0	0	0	0	20-6-20	0	3	1
FAC-009-220620	Ca	FAC	9	FAC 9	2020-06-22	6	22	2020	1	0	1	0	0	0	0	0	0	0	0	0	2020-10-06	1	3	1
FAC-028-220620	Ca	FAC	28	FAC 28	2020-06-22	6	22	2020	1	0	1	0	0	1	1	0	1	0	0	0	20-6-20	0	5	1
FAA-002-230620	Ad	FAA	2	FAA 2	2020-06-23	6	23	2020	0	0	0	0	0	0	0	0	0	0	0	0	0	0	0	0
FAA-007-230620	Ad	FAA	7	FAA 7	2020-06-23	6	23	2020	0	0	0	0	0	0	0	0	0	0	0	0	0	0	0	0
FAA-013-230620	Ad	FAA	13	FAA 13	2020-06-23	6	23	2020	0	0	0	0	0	0	0	0	0	0	0	0	0	0	0	0
FAA-014-230620	Ad	FAA	14	FAA 14	2020-06-23	6	23	2020	0	0	0	0	0	0	0	0	0	0	0	0	0	0	0	0
FAA-016-230620	Ad	FAA	16	FAA 16	2020-06-23	6	23	2020	0	0	0	0	0	0	0	0	0	0	0	0	0	0	0	0
FAA-018-230620	Ad	FAA	18	FAA 18	2020-06-23	6	23	2020	0	0	0	0	0	0	0	0	0	0	0	0	0	0	0	0
FAA-020-230620	Ad	FAA	20	FAA 20	2020-06-23	6	23	2020	0	0	0	0	0	0	0	0	0	0	0	0	0	0	0	0
FAA-023-230620	Ad	FAA	23	FAA 23	2020-06-23	6	23	2020	0	0	0	0	0	0	0	0	0	0	0	0	0	0	0	0
FAA-029-230620	Ad	FAA	29	FAA 29	2020-06-23	6	23	2020	0	0	0	0	0	0	0	0	0	0	0	0	0	0	0	0
FAA-030-230620	Ad	FAA	30	FAA 30	2020-06-23	6	23	2020	0	0	0	0	0	0	0	0	0	0	0	0	0	0	0	0
FAC-018-230620	Ca	FAC	18	FAC 18	2020-06-23	6	23	2020	0	0	0	0	0	0	0	0	0	0	0	0	0	0	0	0
FAC-002-230620	Ca	FAC	2	FAC 2	2020-06-23	6	23	2020	0	0	0	0	0	1	1	1	0	0	0	0	0	0	2	1
FAA-010-260620	Ad	FAA	10	FAA 10	2020-06-26	6	26	2020	0	0	0	0	0	0	0	0	0	0	0	0	0	0	0	0
FAA-017-260620	Ad	FAA	17	FAA 17	2020-06-26	6	26	2020	0	0	0	0	0	0	0	0	0	0	0	0	0	0	0	0
FAA-019-260620	Ad	FAA	19	FAA 19	2020-06-26	6	26	2020	0	0	0	0	0	0	0	0	0	0	0	0	0	0	0	0
FAA-022-260620	Ad	FAA	22	FAA 22	2020-06-26	6	26	2020	0	0	0	0	0	0	0	0	0	0	0	0	0	0	0	0
FAA-028-260620	Ad	FAA	28	FAA 28	2020-06-26	6	26	2020	0	0	0	0	0	1	1	1	0	0	0	0	18-6-20	1	3	1
FAA-001-230720	Ad	FAA	1	FAA 1	2020-07-23	7	23	2020	0	0	0	0	0	0	0	0	0	0	0	0	0	0	0	0
FAA-002-230720	Ad	FAA	2	FAA 2	2020-07-23	7	23	2020	0	0	0	0	0	0	0	0	0	0	0	0	0	0	0	0
FAA-004-230720	Ad	FAA	4	FAA 4	2020-07-23	7	23	2020	0	0	0	0	0	0	0	0	0	0	0	0	0	0	0	0
FAA-011-230720	Ad	FAA	11	FAA 11	2020-07-23	7	23	2020	0	0	0	0	0	0	0	0	0	0	0	0	0	0	0	0
FAA-012-230720	Ad	FAA	12	FAA 12	2020-07-23	7	23	2020	0	0	0	0	0	0	0	0	0	0	0	0	0	0	0	0
FAA-025-230720	Ad	FAA	25	FAA 25	2020-07-23	7	23	2020	0	0	0	0	0	1	1	1	0	0	0	0	21-7-20	0	2	1
FAA-026-230720	Ad	FAA	26	FAA 26	2020-07-23	7	23	2020	0	0	0	0	0	0	0	0	0	0	0	0	0	0	0	0
FAA-029-230720	Ad	FAA	29	FAA 29	2020-07-23	7	23	2020	0	0	0	0	0	0	0	0	0	0	0	0	0	0	0	0
FAC-007-230720	Ca	FAC	7	FAC 7	2020-07-23	7	23	2020	0	0	0	0	0	0	0	0	0	0	0	0	0	0	0	0
FAC-009-230720	Ca	FAC	9	FAC 9	2020-07-23	7	23	2020	0	0	0	0	0	0	0	0	0	0	0	0	0	0	0	0
FAC-011-230720	Ca	FAC	11	FAC 11	2020-07-23	7	23	2020	0	0	0	0	0	0	0	0	0	0	0	0	0	0	0	0
FAC-016-230720	Ca	FAC	16	FAC 16	2020-07-23	7	23	2020	0	0	0	0	0	0	0	0	0	0	0	0	0	0	0	0
FAC-017-230720	Ca	FAC	17	FAC 17	2020-07-23	7	23	2020	0	0	0	0	0	0	0	0	0	0	0	0	0	0	0	0
FAC-021-230720	Ca	FAC	21	FAC 21	2020-07-23	7	23	2020	0	0	0	0	0	1	1	0	1	0	0	0	0	0	3	1
FAC-024-230720	Ca	FAC	24	FAC 24	2020-07-23	7	23	2020	0	0	0	0	0	0	0	0	0	0	0	0	0	0	0	0
FAC-026-230720	Ca	FAC	26	FAC 26	2020-07-23	7	23	2020	0	0	0	0	0	0	0	0	0	0	0	0	0	0	0	0
FAC-027-230720	Ca	FAC	27	FAC 27	2020-07-23	7	23	2020	0	0	0	0	0	0	0	0	0	0	0	0	0	0	0	0
FAC-029-230720	Ca	FAC	29	FAC 29	2020-07-23	7	23	2020	0	0	0	0	0	0	0	0	0	0	0	0	0	0	0	0
FAC-030-230720	Ca	FAC	30	FAC 30	2020-07-23	7	23	2020	0	0	0	0	0	0	0	0	0	0	0	0	0	0	0	0
FAC-019-230720	Ca	FAC	19	FAC 19	2020-07-23	7	23	2020	0	0	0	0	0	0	1	1	0	0	0	0	21-7-20	0	1	1
FAC-002-230720	Ca	FAC	2	FAC 2	2020-07-23	7	23	2020	0	0	0	0	0	1	1	1	0	0	0	0	16-7-20	1	3	1
FAC-018-230720	Ca	FAC	18	FAC 18	2020-07-23	7	23	2020	0	0	0	0	0	1	1	1	0	0	0	0	16-7-20	1	3	1
FAC-028-230720	Ca	FAC	28	FAC 28	2020-07-23	7	23	2020	1	0	1	0	1	0	0	0	0	0	0	0	21-7-20	0	3	1
FAC-015-230720	Ca	FAC	15	FAC 15	2020-07-23	7	23	2020	1	0	1	0	0	1	1	1	0	0	0	0	20-7-20	0	4	1
FAA-007-240720	Ad	FAA	7	FAA 7	2020-07-24	7	24	2020	0	0	0	0	0	0	0	0	0	0	0	0	0	0	0	0
FAA-008-240720	Ad	FAA	8	FAA 8	2020-07-24	7	24	2020	1	0	0	1	1	1	1	0	1	0	0	0	20-7-20	1	8	1
FAA-009-240720	Ad	FAA	9	FAA 9	2020-07-24	7	24	2020	0	0	0	0	0	1	0	0	0	0	0	0	17-7-20	1	2	1
FAA-010-240720	Ad	FAA	10	FAA 10	2020-07-24	7	24	2020	0	0	0	0	0	0	0	0	0	0	0	0	0	0	0	0
FAA-013-240720	Ad	FAA	13	FAA 13	2020-07-24	7	24	2020	0	0	0	0	0	0	0	0	0	0	0	0	0	0	0	0
FAA-014-240720	Ad	FAA	14	FAA 14	2020-07-24	7	24	2020	0	0	0	0	0	0	0	0	0	0	0	0	0	0	0	0
FAA-015-240720	Ad	FAA	15	FAA 15	2020-07-24	7	24	2020	0	0	0	0	0	0	0	0	0	0	0	0	0	0	0	0
FAA-018-240720	Ad	FAA	18	FAA 18	2020-07-24	7	24	2020	0	0	0	0	0	1	1	1	0	0	0	0	17-7-20	1	3	1
FAA-020-240720	Ad	FAA	20	FAA 20	2020-07-24	7	24	2020	0	0	0	0	0	0	0	0	0	0	0	0	0	0	0	0
FAA-022-240720	Ad	FAA	22	FAA 22	2020-07-24	7	24	2020	0	0	0	0	0	0	0	0	0	0	0	0	0	0	0	0
FAA-030-240720	Ad	FAA	30	FAA 30	2020-07-24	7	24	2020	0	0	0	0	0	0	0	0	0	0	0	0	0	0	0	0
FAA-021-240720	Ad	FAA	21	FAA 21	2020-07-24	7	24	2020	0	0	0	0	0	1	1	0	1	0	0	0	2020-10-07	1	4	1
FAC-008-240720	Ca	FAC	8	FAC 8	2020-07-24	7	24	2020	0	0	0	0	0	0	0	0	0	0	0	0	0	0	0	0
FAC-004-240720	Ca	FAC	4	FAC 4	2020-07-24	7	24	2020	0	0	0	0	0	0	1	1	0	0	0	0	21-7-20	0	1	1
FAC-018-240720	Ca	FAC	18	FAC 18	2020-07-24	7	24	2020	0	0	0	0	0	1	1	1	0	0	0	0	17-7-20	1	3	1
FAC-021-240720	Ca	FAC	21	FAC 21	2020-07-24	7	24	2020	0	0	0	0	0	1	1	0	1	0	0	0	2020-10-07	1	4	1
FAC-003-240720	Ca	FAC	3	FAC 3	2020-07-24	7	24	2020	1	0	1	0	0	1	1	1	0	0	0	0	23-7-20	0	4	1
FAA-006-250720	Ad	FAA	6	FAA 6	2020-07-25	7	25	2020	0	0	0	0	1	0	0	0	0	0	0	0	22-7-20	0	1	1
FAA-016-250720	Ad	FAA	16	FAA 16	2020-07-25	7	25	2020	0	0	0	0	0	1	1	1	0	0	0	0	21-7-20	1	3	1
FAA-017-250720	Ad	FAA	17	FAA 17	2020-07-25	7	25	2020	0	0	0	0	0	0	0	0	0	0	0	0	0	0	0	0
FAA-019-250720	Ad	FAA	19	FAA 19	2020-07-25	7	25	2020	0	0	0	0	0	0	0	0	0	0	0	0	0	0	0	0
FAA-028-250720	Ad	FAA	28	FAA 28	2020-07-25	7	25	2020	0	0	0	0	0	0	0	0	0	0	0	0	0	0	0	0
FAA-004-200820	Ad	FAA	4	FAA 4	2020-08-20	8	20	2020	0	0	0	0	0	0	0	0	0	0	0	0	0	0	0	0
FAA-006-200820	Ad	FAA	6	FAA 6	2020-08-20	8	20	2020	0	0	0	0	0	1	1	1	0	0	0	0	0	0	2	1
FAA-025-200820	Ad	FAA	25	FAA 25	2020-08-20	8	20	2020	1	1	0	0	0	0	0	0	0	0	0	0	19-8-20	0	1	1
FAA-026-200820	Ad	FAA	26	FAA 26	2020-08-20	8	20	2020	0	0	0	0	0	0	0	0	0	0	0	0	0	0	0	0
FAA-029-200820	Ad	FAA	29	FAA 29	2020-08-20	8	20	2020	0	0	0	0	0	0	0	0	0	0	0	0	0	0	0	0
FAC-002-200820	Ca	FAC	2	FAC 2	2020-08-20	8	20	2020	0	0	0	0	0	0	0	0	0	0	0	0	0	0	0	0
FAC-007-200820	Ca	FAC	7	FAC 7	2020-08-20	8	20	2020	0	0	0	0	0	0	0	0	0	0	0	0	0	0	0	0
FAC-009-200820	Ca	FAC	9	FAC 9	2020-08-20	8	20	2020	0	0	0	0	0	0	0	0	0	0	0	0	0	0	0	0
FAC-014-200820	Ca	FAC	14	FAC 14	2020-08-20	8	20	2020	0	0	0	0	0	0	0	0	0	0	0	0	0	0	0	0
FAC-018-200820	Ca	FAC	18	FAC 18	2020-08-20	8	20	2020	0	0	0	0	0	0	0	0	0	0	0	0	0	0	0	0
FAC-026-200820	Ca	FAC	26	FAC 26	2020-08-20	8	20	2020	0	0	0	0	0	0	0	0	0	0	0	0	0	0	0	0
FAC-029-200820	Ca	FAC	29	FAC 29	2020-08-20	8	20	2020	0	0	0	0	0	0	0	0	0	0	0	0	0	0	0	0
FAC-030-200820	Ca	FAC	30	FAC 30	2020-08-20	8	20	2020	0	0	0	0	0	0	0	0	0	0	0	0	0	0	0	0
FAC-028-200820	Ca	FAC	28	FAC 28	2020-08-20	8	20	2020	1	0	1	0	1	0	0	0	0	0	0	0	18-8-20	0	3	1
FAA-010-260820	Ad	FAA	10	FAA 10	2020-08-26	8	26	2020	0	0	0	0	0	0	0	0	0	0	0	0	0	0	0	0
FAA-013-260820	Ad	FAA	13	FAA 13	2020-08-26	8	26	2020	0	0	0	0	0	0	0	0	0	0	0	0	0	0	0	0
FAA-014-260820	Ad	FAA	14	FAA 14	2020-08-26	8	26	2020	0	0	0	0	0	0	0	0	0	0	0	0	0	0	0	0
FAA-023-260820	Ad	FAA	23	FAA 23	2020-08-26	8	26	2020	0	0	0	0	0	0	0	0	0	0	0	0	0	0	0	0
FAA-028-260820	Ad	FAA	28	FAA 28	2020-08-26	8	26	2020	0	0	0	0	0	1	0	0	0	0	0	0	2020-12-08	1	2	1
FAA-002-280820	Ad	FAA	2	FAA 2	2020-08-28	8	28	2020	0	0	0	0	0	0	0	0	0	0	0	0	0	0	0	0
FAA-007-280820	Ad	FAA	7	FAA 7	2020-08-28	8	28	2020	0	0	0	0	0	1	1	1	0	0	0	0	27-8-20	0	2	1
FAA-008-280820	Ad	FAA	8	FAA 8	2020-08-28	8	28	2020	0	0	0	0	0	0	1	1	0	0	0	0	24-8-20	1	2	1
FAA-011-280820	Ad	FAA	11	FAA 11	2020-08-28	8	28	2020	0	0	0	0	0	0	0	0	0	0	0	0	0	0	0	0
FAA-012-280820	Ad	FAA	12	FAA 12	2020-08-28	8	28	2020	0	0	0	0	0	0	1	1	0	0	0	0	28-8-20	0	1	1
FAA-015-280820	Ad	FAA	15	FAA 15	2020-08-28	8	28	2020	0	0	0	0	0	0	0	0	0	0	0	0	0	0	0	0
FAA-016-280820	Ad	FAA	16	FAA 16	2020-08-28	8	28	2020	0	0	0	0	1	1	0	0	0	0	0	0	22-8-20	1	3	1
FAC-008-280820	Ca	FAC	8	FAC 8	2020-08-28	8	28	2020	0	0	0	0	0	0	0	0	0	0	0	0	0	0	0	0
FAC-016-280820	Ca	FAC	16	FAC 16	2020-08-28	8	28	2020	0	0	0	0	0	0	0	0	0	0	0	0	0	0	0	0
FAC-011-280820	Ca	FAC	11	FAC 11	2020-08-28	8	28	2020	1	1	0	0	0	0	1	1	0	0	0	0	25-8-20	0	2	1
FAC-017-280820	Ca	FAC	17	FAC 17	2020-08-28	8	28	2020	0	0	0	0	0	1	1	1	0	0	0	0	0	0	2	1
FAC-027-280820	Ca	FAC	27	FAC 27	2020-08-28	8	28	2020	0	0	0	0	0	1	1	1	0	0	0	0	25-8-20	0	2	1
FAC-001-280820	Ca	FAC	1	FAC 1	2020-08-28	8	28	2020	0	0	0	0	0	1	1	0	1	0	0	0	21-8-20	1	4	1
FAC-003-280820	Ca	FAC	3	FAC 3	2020-08-28	8	28	2020	1	0	1	0	0	1	1	1	0	0	0	0	27-8-20	0	4	1
FAC-012-280820	Ca	FAC	12	FAC 12	2020-08-28	8	28	2020	1	0	1	0	0	0	1	0	1	0	0	0	25-8-20	0	4	1
FAC-015-280820	Ca	FAC	15	FAC 15	2020-08-28	8	28	2020	0	0	0	0	0	1	1	0	1	0	0	0	21-8-20	1	4	1
FAC-019-280820	Ca	FAC	19	FAC 19	2020-08-28	8	28	2020	1	1	0	0	0	1	1	0	1	0	0	0	24-8-20	1	5	1
FAA-001-010920	Ad	FAA	1	FAA 1	2020-09-01	9	1	2020	0	0	0	0	0	0	0	0	0	0	0	0	0	0	0	0
FAA-009-010920	Ad	FAA	9	FAA 9	2020-09-01	9	1	2020	0	0	0	0	0	0	0	0	0	0	0	0	0	0	0	0
FAA-017-010920	Ad	FAA	17	FAA 17	2020-09-01	9	1	2020	1	0	1	0	0	1	1	1	0	0	0	0	29-8-20	0	4	1
FAA-018-010920	Ad	FAA	18	FAA 18	2020-09-01	9	1	2020	0	0	0	0	0	0	1	1	0	0	0	0	29-8-20	0	1	1
FAA-019-010920	Ad	FAA	19	FAA 19	2020-09-01	9	1	2020	0	0	0	0	0	1	1	1	0	0	0	0	15-8-20	1	3	1
FAA-020-010920	Ad	FAA	20	FAA 20	2020-09-01	9	1	2020	0	0	0	0	0	1	0	0	0	0	0	0	25-8-20	1	2	1
FAA-021-010920	Ad	FAA	21	FAA 21	2020-09-01	9	1	2020	0	0	0	0	0	1	1	1	0	0	0	0	2020-10-08	1	3	1
FAA-022-010920	Ad	FAA	22	FAA 22	2020-09-01	9	1	2020	1	0	1	0	0	1	1	0	1	0	0	0	25-8-20	1	6	1
FAA-030-010920	Ad	FAA	30	FAA 30	2020-09-01	9	1	2020	0	0	0	0	0	1	1	1	0	0	0	0	24-8-20	1	3	1
FAA-004-151020	Ad	FAA	4	FAA 4	2020-10-15	10	15	2020	0	0	0	0	0	1	1	1	0	0	0	0	2020-08-10	1	3	1
FAA-006-151020	Ad	FAA	6	FAA 6	2020-10-15	10	15	2020	1	0	1	0	0	0	1	0	1	0	0	0	2020-10-10	1	5	1
FAA-008-151020	Ad	FAA	8	FAA 8	2020-10-15	10	15	2020	0	0	0	0	0	0	0	0	0	0	0	0	0	0	0	0
FAA-009-151020	Ad	FAA	9	FAA 9	2020-10-15	10	15	2020	1	0	1	0	0	1	0	0	0	0	0	0	14-10-20	0	3	1
FAA-011-151020	Ad	FAA	11	FAA 11	2020-10-15	10	15	2020	0	0	0	0	0	1	0	0	0	0	0	0	0	0	1	1
FAA-015-151020	Ad	FAA	15	FAA 15	2020-10-15	10	15	2020	0	0	0	0	0	0	0	0	0	0	0	0	0	0	0	0
FAA-017-151020	Ad	FAA	17	FAA 17	2020-10-15	10	15	2020	0	0	0	0	0	0	0	0	0	0	0	0	0	0	0	0
FAA-022-151020	Ad	FAA	22	FAA 22	2020-10-15	10	15	2020	0	0	0	0	0	0	0	0	0	0	0	0	0	0	0	0
FAA-025-151020	Ad	FAA	25	FAA 25	2020-10-15	10	15	2020	0	0	0	0	0	0	0	0	0	0	0	0	0	0	0	0
FAA-028-151020	Ad	FAA	28	FAA 28	2020-10-15	10	15	2020	0	0	0	0	0	0	0	0	0	0	0	0	0	0	0	0
FAA-029-151020	Ad	FAA	29	FAA 29	2020-10-15	10	15	2020	0	0	0	0	0	0	0	0	0	0	0	0	0	0	0	0
FAC-006-151020	Ca	FAC	6	FAC 6	2020-10-15	10	15	2020	0	0	0	0	0	0	0	0	0	0	0	0	0	0	0	0
FAC-007-151020	Ca	FAC	7	FAC 7	2020-10-15	10	15	2020	0	0	0	0	0	0	0	0	0	0	0	0	0	0	0	0
FAC-009-151020	Ca	FAC	9	FAC 9	2020-10-15	10	15	2020	0	0	0	0	0	0	0	0	0	0	0	0	0	0	0	0
FAC-011-151020	Ca	FAC	11	FAC 11	2020-10-15	10	15	2020	0	0	0	0	0	0	0	0	0	0	0	0	0	0	0	0
FAC-013-151020	Ca	FAC	13	FAC 13	2020-10-15	10	15	2020	0	0	0	0	0	0	0	0	0	0	0	0	0	0	0	0
FAC-014-151020	Ca	FAC	14	FAC 14	2020-10-15	10	15	2020	0	0	0	0	0	0	0	0	0	0	0	0	0	0	0	0
FAC-018-151020	Ca	FAC	18	FAC 18	2020-10-15	10	15	2020	0	0	0	0	0	0	0	0	0	0	0	0	0	0	0	0
FAC-026-151020	Ca	FAC	26	FAC 26	2020-10-15	10	15	2020	0	0	0	0	0	0	0	0	0	0	0	0	0	0	0	0
FAC-029-151020	Ca	FAC	29	FAC 29	2020-10-15	10	15	2020	0	0	0	0	0	0	0	0	0	0	0	0	0	0	0	0
FAC-030-151020	Ca	FAC	30	FAC 30	2020-10-15	10	15	2020	0	0	0	0	0	0	0	0	0	0	0	0	0	0	0	0
FAC-003-151020	Ca	FAC	3	FAC 3	2020-10-15	10	15	2020	1	0	1	0	0	0	0	0	0	0	0	0	13-10-20	0	2	1
FAC-028-151020	Ca	FAC	28	FAC 28	2020-10-15	10	15	2020	1	0	1	0	1	0	0	0	0	0	0	0	14-10-20	0	3	1
FAC-015-161020	Ca	FAC	15	FAC 15	2020-10-15	10	15	2020	1	0	1	0	0	1	1	1	0	0	0	0	14-10-20	0	4	1
FAC-008-151020	Ca	FAC	8	FAC 8	2020-10-15	10	15	2020	1	0	1	0	1	1	1	1	0	0	0	0	2020-12-10	0	5	1
FAA-001-161020	Ad	FAA	1	FAA 1	2020-10-16	10	16	2020	0	0	0	0	0	0	0	0	0	0	0	0	0	0	0	0
FAA-002-161020	Ad	FAA	2	FAA 2	2020-10-16	10	16	2020	0	0	0	0	0	0	0	0	0	0	0	0	0	0	0	0
FAA-010-161020	Ad	FAA	10	FAA 10	2020-10-16	10	16	2020	0	0	0	0	0	0	0	0	0	0	0	0	0	0	0	0
FAA-012-161020	Ad	FAA	12	FAA 12	2020-10-16	10	16	2020	0	0	0	0	0	0	0	0	0	0	0	0	0	0	0	0
FAA-013-161020	Ad	FAA	13	FAA 13	2020-10-16	10	16	2020	0	0	0	0	0	0	0	0	0	0	0	0	0	0	0	0
FAA-014-161020	Ad	FAA	14	FAA 14	2020-10-16	10	16	2020	0	0	0	0	0	0	0	0	0	0	0	0	0	0	0	0
FAA-018-161020	Ad	FAA	18	FAA 18	2020-10-16	10	16	2020	1	0	1	0	1	0	0	0	0	0	0	0	14-10-20	0	3	1
FAA-019-161020	Ad	FAA	19	FAA 19	2020-10-16	10	16	2020	0	0	0	0	0	0	0	0	0	0	0	0	0	0	0	0
FAA-021-161020	Ad	FAA	21	FAA 21	2020-10-16	10	16	2020	0	0	0	0	0	0	0	0	0	0	0	0	0	0	0	0
FAA-026-161020	Ad	FAA	26	FAA 26	2020-10-16	10	16	2020	0	0	0	0	0	0	0	0	0	0	0	0	0	0	0	0
FAC-002-161020	Ca	FAC	2	FAC 2	2020-10-16	10	16	2020	0	0	0	0	0	0	0	0	0	0	0	0	0	0	0	0
FAC-017-161020	Ca	FAC	17	FAC 17	2020-10-16	10	16	2020	0	0	0	0	0	0	0	0	0	0	0	0	0	0	0	0
FAC-024-161020	Ca	FAC	24	FAC 24	2020-10-16	10	16	2020	0	0	0	0	0	0	0	0	0	0	0	0	0	0	0	0
FAC-019-161020	Ca	FAC	19	FAC 19	2020-10-16	10	16	2020	1	1	0	0	0	1	1	1	0	0	0	0	13-10-20	0	3	1
FAC-027-161020	Ca	FAC	27	FAC 27	2020-10-16	10	16	2020	0	0	0	0	0	1	1	1	0	0	0	0	2020-12-10	1	3	1
FAC-021-161020	Ca	FAC	21	FAC 21	2020-10-16	10	16	2020	1	0	1	0	1	1	1	1	0	0	0	0	15-10-20	0	5	1
FAC-001-161020	Ca	FAC	1	FAC 1	2020-10-16	10	16	2020	1	0	1	0	0	1	1	0	1	0	0	0	2020-05-10	1	6	1
FAC-016-161020	Ca	FAC	16	FAC 16	2020-10-16	10	16	2020	1	0	1	0	1	1	1	0	1	0	0	0	2020-11-10	1	7	1
FAA-016-171020	Ad	FAA	16	FAA 16	2020-10-17	10	17	2020	0	0	0	0	0	0	0	0	0	0	0	0	0	0	0	0
FAA-002-191120	Ad	FAA	2	FAA 2	2020-11-19	11	19	2020	0	0	0	0	0	0	0	0	0	0	0	0	0	0	0	0
FAA-006-191120	Ad	FAA	6	FAA 6	2020-11-19	11	19	2020	1	0	1	0	1	0	1	1	0	0	0	0	15-11-20	1	5	1
FAA-008-191120	Ad	FAA	8	FAA 8	2020-11-19	11	19	2020	0	0	0	0	0	0	0	0	0	0	0	0	0	0	0	0
FAA-009-191120	Ad	FAA	9	FAA 9	2020-11-19	11	19	2020	0	0	0	0	0	0	0	0	0	0	0	0	0	0	0	0
FAA-011-191120	Ad	FAA	11	FAA 11	2020-11-19	11	19	2020	0	0	0	0	0	0	0	0	0	0	0	0	0	0	0	0
FAA-012-191120	Ad	FAA	12	FAA 12	2020-11-19	11	19	2020	0	0	0	0	0	0	0	0	0	0	0	0	0	0	0	0
FAA-015-191120	Ad	FAA	15	FAA 15	2020-11-19	11	19	2020	0	0	0	0	0	0	0	0	0	0	0	0	0	0	0	0
FAA-016-191120	Ad	FAA	16	FAA 16	2020-11-19	11	19	2020	0	0	0	0	0	0	0	0	0	0	0	0	0	0	0	0
FAA-018-191120	Ad	FAA	18	FAA 18	2020-11-19	11	19	2020	0	0	0	0	0	0	0	0	0	0	0	0	0	0	0	0
FAA-020-191120	Ad	FAA	20	FAA 20	2020-11-19	11	19	2020	0	0	0	0	0	0	0	0	0	0	0	0	0	0	0	0
FAA-022-191120	Ad	FAA	22	FAA 22	2020-11-19	11	19	2020	0	0	0	0	0	0	0	0	0	0	0	0	0	0	0	0
FAA-023-191120	Ad	FAA	23	FAA 23	2020-11-19	11	19	2020	0	0	0	0	0	0	0	0	0	0	0	0	0	0	0	0
FAA-025-191120	Ad	FAA	25	FAA 25	2020-11-19	11	19	2020	1	1	0	0	0	0	0	0	0	0	0	0	14-11-20	1	2	1
FAA-029-191120	Ad	FAA	29	FAA 29	2020-11-19	11	19	2020	0	0	0	0	0	0	0	0	0	0	0	0	0	0	0	0
FAA-030-191120	Ad	FAA	30	FAA 30	2020-11-19	11	19	2020	0	0	0	0	0	0	0	0	0	0	0	0	0	0	0	0
FAC-006-191120	Ca	FAC	6	FAC 6	2020-11-19	11	19	2020	0	0	0	0	0	0	0	0	0	0	0	0	0	0	0	0
FAC-007-191120	Ca	FAC	7	FAC 7	2020-11-19	11	19	2020	0	0	0	0	0	0	0	0	0	0	0	0	0	0	0	0
FAC-009-191120	Ca	FAC	9	FAC 9	2020-11-19	11	19	2020	0	0	0	0	0	0	0	0	0	0	0	0	0	0	0	0
FAC-013-191120	Ca	FAC	13	FAC 13	2020-11-19	11	19	2020	0	0	0	0	0	0	0	0	0	0	0	0	0	0	0	0
FAC-014-191120	Ca	FAC	14	FAC 14	2020-11-19	11	19	2020	0	0	0	0	0	0	0	0	0	0	0	0	0	0	0	0
FAC-015-191120	Ca	FAC	15	FAC 15	2020-11-19	11	19	2020	0	0	0	0	0	0	0	0	0	0	0	0	0	0	0	0
FAC-017-191120	Ca	FAC	17	FAC 17	2020-11-19	11	19	2020	0	0	0	0	0	0	0	0	0	0	0	0	0	0	0	0
FAC-026-191120	Ca	FAC	26	FAC 26	2020-11-19	11	19	2020	0	0	0	0	0	0	0	0	0	0	0	0	0	0	0	0
FAC-028-191120	Ca	FAC	28	FAC 28	2020-11-19	11	19	2020	0	0	0	0	0	0	0	0	0	0	0	0	0	0	0	0
FAC-029-191120	Ca	FAC	29	FAC 29	2020-11-19	11	19	2020	0	0	0	0	0	0	1	1	0	0	0	0	0	0	1	1
FAC-021-191120	Ca	FAC	21	FAC 21	2020-11-19	11	19	2020	1	0	1	0	1	1	1	0	1	0	0	0	15-11-20	1	7	1
FAA-001-261120	Ad	FAA	1	FAA 1	2020-11-26	11	26	2020	0	0	0	0	0	0	0	0	0	0	0	0	0	0	0	0
FAA-007-261120	Ad	FAA	7	FAA 7	2020-11-26	11	26	2020	0	0	0	0	0	0	0	0	0	0	0	0	0	0	0	0
FAA-010-261120	Ad	FAA	10	FAA 10	2020-11-26	11	26	2020	0	0	0	0	0	1	1	1	0	0	0	0	24-11-20	0	2	1
FAA-013-261120	Ad	FAA	13	FAA 13	2020-11-26	11	26	2020	0	0	0	0	0	0	0	0	0	0	0	0	0	0	0	0
FAA-014-261120	Ad	FAA	14	FAA 14	2020-11-26	11	26	2020	1	1	0	0	0	0	0	0	0	0	0	0	24-11-20	0	1	1
FAA-017-261120	Ad	FAA	17	FAA 17	2020-11-26	11	26	2020	0	0	0	0	0	0	0	0	0	0	0	0	0	0	0	0
FAA-019-261120	Ad	FAA	19	FAA 19	2020-11-26	11	26	2020	0	0	0	0	0	0	0	0	0	0	0	0	0	0	0	0
FAA-021-261120	Ad	FAA	21	FAA 21	2020-11-26	11	26	2020	0	0	0	0	0	1	1	1	0	0	0	0	19-11-20	1	3	1
FAC-030-261120	Ca	FAC	30	FAC 30	2020-11-26	11	26	2020	0	0	0	0	0	0	0	0	0	0	0	0	0	0	0	0
FAC-019-261120	Ca	FAC	19	FAC 19	2020-11-26	11	26	2020	0	0	0	0	0	0	0	0	0	0	0	0	0	0	0	0
FAC-027-261120	Ca	FAC	27	FAC 27	2020-11-26	11	26	2020	0	0	0	0	0	0	0	0	0	0	0	0	0	0	0	0
FAC-001-261120	Ca	FAC	1	FAC 1	2020-11-26	11	26	2020	0	0	0	0	0	0	0	0	0	0	0	0	0	0	0	0
FAC-002-261120	Ca	FAC	2	FAC 2	2020-11-26	11	26	2020	0	0	0	0	0	0	0	0	0	0	0	0	0	0	0	0
FAC-018-261120	Ca	FAC	18	FAC 18	2020-11-26	11	26	2020	0	0	0	0	0	0	0	0	0	0	0	0	0	0	0	0
FAC-008-261120	Ca	FAC	8	FAC 8	2020-11-26	11	26	2020	0	0	0	0	0	0	0	0	0	0	0	0	0	0	0	0
FAC-024-261120	Ca	FAC	24	FAC 24	2020-11-26	11	26	2020	0	0	0	0	0	0	1	1	0	0	0	0	24-11-20	0	1	1
FAC-011-261120	Ca	FAC	11	FAC 11	2020-11-26	11	26	2020	0	0	0	0	0	0	1	1	0	0	0	0	24-11-20	0	1	1
FAC-003-261120	Ca	FAC	3	FAC 3	2020-11-26	11	26	2020	0	0	0	0	0	0	1	1	0	0	0	0	24-11-20	0	1	1
FAA-006-171220	Ad	FAA	6	FAA 6	2020-12-17	12	17	2020	0	0	0	0	0	0	1	1	0	0	0	0	13-12-20	1	2	1
FAA-007-171220	Ad	FAA	7	FAA 7	2020-12-17	12	17	2020	0	0	0	0	0	0	0	0	0	0	0	0	0	0	0	0
FAA-008-171220	Ad	FAA	8	FAA 8	2020-12-17	12	17	2020	0	0	0	0	0	0	0	0	0	0	0	0	0	0	0	0
FAA-015-171220	Ad	FAA	15	FAA 15	2020-12-17	12	17	2020	0	0	0	0	0	0	0	0	0	0	0	0	0	0	0	0
FAA-021-171220	Ad	FAA	21	FAA 21	2020-12-17	12	17	2020	1	0	1	0	0	0	1	1	0	0	0	0	2020-10-12	1	4	1
FAA-022-171220	Ad	FAA	22	FAA 22	2020-12-17	12	17	2020	0	0	0	0	0	1	1	0	1	0	0	0	2020-03-12	1	4	1
FAA-025-171220	Ad	FAA	25	FAA 25	2020-12-17	12	17	2020	0	0	0	0	0	1	1	0	1	0	0	0	13-12-20	1	4	1
FAA-026-171220	Ad	FAA	26	FAA 26	2020-12-17	12	17	2020	0	0	0	0	0	0	0	0	0	0	0	0	0	0	0	0
FAA-029-171220	Ad	FAA	29	FAA 29	2020-12-17	12	17	2020	0	0	0	0	0	0	0	0	0	0	0	0	0	0	0	0
FAA-030-171220	Ad	FAA	30	FAA 30	2020-12-17	12	17	2020	0	0	0	0	0	0	0	0	0	0	0	0	0	0	0	0
FAC-030-171220	Ca	FAC	30	FAC 30	2020-12-17	12	17	2020	0	0	0	0	0	0	0	0	0	0	0	0	0	0	0	0
FAC-021-171220	Ca	FAC	21	FAC 21	2020-12-17	12	17	2020	0	0	0	0	0	0	0	0	0	0	0	0	0	0	0	0
FAC-018-171220	Ca	FAC	18	FAC 18	2020-12-17	12	17	2020	0	0	0	0	0	0	0	0	0	0	0	0	0	0	0	0
FAC-008-171220	Ca	FAC	8	FAC 8	2020-12-17	12	17	2020	0	0	0	0	0	0	0	0	0	0	0	0	0	0	0	0
FAC-029-171220	Ca	FAC	29	FAC 29	2020-12-17	12	17	2020	0	0	0	0	0	1	1	1	0	0	0	0	0	0	2	1
FAC-028-171220	Ca	FAC	28	FAC 28	2020-12-17	12	17	2020	0	0	0	0	0	1	1	1	0	0	0	0	0	0	2	1
FAC-011-171220	Ca	FAC	11	FAC 11	2020-12-17	12	17	2020	1	1	0	0	0	0	1	0	1	0	0	0	15-12-20	0	3	1
FAC-003-171220	Ca	FAC	3	FAC 3	2020-12-17	12	17	2020	1	1	0	0	0	1	1	1	0	0	0	0	15-12-20	0	3	1
FAC-012-171220	Ca	FAC	12	FAC 12	2020-12-17	12	17	2020	1	0	1	0	0	1	1	0	1	0	0	0	14-12-20	0	5	1
FAA-001-231220	Ad	FAA	1	FAA 1	2020-12-23	12	23	2020	0	0	0	0	0	1	1	1	0	0	0	0	17-12-20	1	3	1
FAA-002-231220	Ad	FAA	2	FAA 2	2020-12-23	12	23	2020	0	0	0	0	0	0	1	1	0	0	0	0	20-12-20	0	1	1
FAA-004-231220	Ad	FAA	4	FAA 4	2020-12-23	12	23	2020	0	0	0	0	0	1	0	0	0	0	0	0	13-12-20	1	2	1
FAA-009-231220	Ad	FAA	9	FAA 9	2020-12-23	12	23	2020	0	0	0	0	0	0	0	0	0	0	0	0	0	0	0	0
FAA-010-231220	Ad	FAA	10	FAA 10	2020-12-23	12	23	2020	0	0	0	0	0	0	0	0	0	0	0	0	0	0	0	0
FAA-011-231220	Ad	FAA	11	FAA 11	2020-12-23	12	23	2020	0	0	0	0	0	0	0	0	0	0	0	0	0	0	0	0
FAA-012-231220	Ad	FAA	12	FAA 12	2020-12-23	12	23	2020	0	0	0	0	0	0	0	0	0	0	0	0	0	0	0	0
FAA-016-231220	Ad	FAA	16	FAA 16	2020-12-23	12	23	2020	0	0	0	0	0	0	0	0	0	0	0	0	0	0	0	0
FAA-017-231220	Ad	FAA	17	FAA 17	2020-12-23	12	23	2020	1	0	1	0	0	0	0	0	0	0	0	0	22-12-20	0	2	1
FAA-018-231220	Ad	FAA	18	FAA 18	2020-12-23	12	23	2020	0	0	0	0	0	0	0	0	0	0	0	0	0	0	0	0
FAA-023-231220	Ad	FAA	23	FAA 23	2020-12-23	12	23	2020	0	0	0	0	0	0	0	0	0	0	0	0	0	0	0	0
FAA-028-231220	Ad	FAA	28	FAA 28	2020-12-23	12	23	2020	0	0	0	0	0	0	0	0	0	0	0	0	0	0	0	0
FAC-026-231220	Ca	FAC	26	FAC 26	2020-12-23	12	23	2020	0	0	0	0	0	0	0	0	0	0	0	0	0	0	0	0
FAC-016-231220	Ca	FAC	16	FAC 16	2020-12-23	12	23	2020	0	0	0	0	0	0	0	0	0	0	0	0	0	0	0	0
FAC-014-231220	Ca	FAC	14	FAC 14	2020-12-23	12	23	2020	0	0	0	0	0	0	0	0	0	0	0	0	0	0	0	0
FAC-007-231220	Ca	FAC	7	FAC 7	2020-12-23	12	23	2020	0	0	0	0	0	0	0	0	0	0	0	0	0	0	0	0
FAC-009-231220	Ca	FAC	9	FAC 9	2020-12-23	12	23	2020	0	0	0	0	0	0	0	0	0	0	0	0	0	0	0	0
FAC-024-231220	Ca	FAC	24	FAC 24	2020-12-23	12	23	2020	0	0	0	0	0	0	1	1	0	0	0	0	20-12-20	0	1	1
FAC-019-231220	Ca	FAC	19	FAC 19	2020-12-23	12	23	2020	0	0	0	0	0	1	1	1	0	0	0	0	20-12-20	0	2	1
FAC-015-231220	Ca	FAC	15	FAC 15	2020-12-23	12	23	2020	0	0	0	0	0	1	1	1	0	0	0	0	2020-10-12	1	3	1
FAC-027-231220	Ca	FAC	27	FAC 27	2020-12-23	12	23	2020	0	0	0	0	0	1	1	1	0	0	0	0	18-12-20	1	3	1
FAC-006-231220	Ca	FAC	6	FAC 6	2020-12-23	12	23	2020	1	0	1	0	1	1	1	0	1	0	0	0	21-12-20	0	6	1
FAC-001-231220	Ca	FAC	1	FAC 1	2020-12-23	12	23	2020	1	0	1	0	0	1	1	0	1	0	0	0	15-12-20	1	6	1
FAA-002-220121	Ad	FAA	2	FAA 2	2021-01-22	1	22	2021	0	0	0	0	0	0	0	0	0	0	0	0	0	0	0	0
FAA-004-220121	Ad	FAA	4	FAA 4	2021-01-22	1	22	2021	0	0	0	0	0	0	0	0	0	0	0	0	0	0	0	0
FAA-006-220121	Ad	FAA	6	FAA 6	2021-01-22	1	22	2021	1	0	1	0	0	1	0	0	0	0	0	0	18-1-21	1	5	1
FAA-007-220121	Ad	FAA	7	FAA 7	2021-01-22	1	22	2021	0	0	0	0	0	0	1	1	0	0	0	0	2021-01-01	1	2	1
FAA-008-220121	Ad	FAA	8	FAA 8	2021-01-22	1	22	2021	0	0	0	0	0	0	0	0	0	0	0	0	0	0	0	0
FAA-010-220121	Ad	FAA	10	FAA 10	2021-01-22	1	22	2021	0	0	0	0	0	0	0	0	0	0	0	0	0	0	0	0
FAA-013-220121	Ad	FAA	13	FAA 13	2021-01-22	1	22	2021	0	0	0	0	0	0	0	0	0	0	0	0	0	0	0	0
FAA-014-220121	Ad	FAA	14	FAA 14	2021-01-22	1	22	2021	0	0	0	0	0	0	0	0	0	0	0	0	0	0	0	0
FAA-015-220121	Ad	FAA	15	FAA 15	2021-01-22	1	22	2021	0	0	0	0	0	0	0	0	0	0	0	0	0	0	0	0
FAA-018-220121	Ad	FAA	18	FAA 18	2021-01-22	1	22	2021	0	0	0	0	0	1	1	0	1	0	0	0	17-1-21	1	4	1
FAA-021-220121	Ad	FAA	21	FAA 21	2021-01-22	1	22	2021	1	0	1	0	0	0	1	0	1	0	0	0	13-1-21	1	5	1
FAA-023-220121	Ad	FAA	23	FAA 23	2021-01-22	1	22	2021	0	0	0	0	0	0	0	0	0	0	0	0	0	0	0	0
FAA-025-220121	Ad	FAA	25	FAA 25	2021-01-22	1	22	2021	0	0	0	0	0	0	1	1	0	0	0	0	20-1-21	0	1	1
FAA-029-220121	Ad	FAA	29	FAA 29	2021-01-22	1	22	2021	0	0	0	0	0	0	0	0	0	0	0	0	0	0	0	0
FAC-030-220121	Ca	FAC	30	FAC 30	2021-01-22	1	22	2021	0	0	0	0	0	0	0	0	0	0	0	0	0	0	0	0
FAC-009-220121	Ca	FAC	9	FAC 9	2021-01-22	1	22	2021	0	0	0	0	0	0	0	0	0	0	0	0	0	0	0	0
FAC-026-220121	Ca	FAC	26	FAC 26	2021-01-22	1	22	2021	0	0	0	0	0	0	0	0	0	0	0	0	0	0	0	0
FAC-007-220121	Ca	FAC	7	FAC 7	2021-01-22	1	22	2021	0	0	0	0	0	0	0	0	0	0	0	0	0	0	0	0
FAC-012-220121	Ca	FAC	12	FAC 12	2021-01-22	1	22	2021	0	0	0	0	0	0	0	0	0	0	0	0	0	0	0	0
FAC-003-220121	Ca	FAC	3	FAC 3	2021-01-22	1	22	2021	1	0	1	0	0	0	0	0	0	0	0	0	20-1-21	0	2	1
FAC-028-220121	Ca	FAC	28	FAC 28	2021-01-22	1	22	2021	0	0	0	0	0	1	1	0	1	0	0	0	17-1-21	1	4	1
FAC-029-220121	Ca	FAC	29	FAC 29	2021-01-22	1	22	2021	0	0	0	0	0	1	1	0	1	0	0	0	17-1-21	1	4	1
FAC-008-220121	Ca	FAC	8	FAC 8	2021-01-22	1	22	2021	1	0	1	0	0	1	1	0	1	0	0	0	13-1-21	1	6	1
FAA-001-290121	Ad	FAA	1	FAA 1	2021-01-29	1	29	2021	0	0	0	0	0	1	1	1	0	0	0	0	22-1-21	1	3	1
FAA-011-290121	Ad	FAA	11	FAA 11	2021-01-29	1	29	2021	0	0	0	0	0	0	0	0	0	0	0	0	0	0	0	0
FAA-012-290121	Ad	FAA	12	FAA 12	2021-01-29	1	29	2021	1	0	1	0	0	1	1	1	0	0	0	0	2021-10-01	1	5	1
FAA-017-290121	Ad	FAA	17	FAA 17	2021-01-29	1	29	2021	0	0	0	0	0	0	0	0	0	0	0	0	0	0	0	0
FAA-019-290121	Ad	FAA	19	FAA 19	2021-01-29	1	29	2021	0	0	0	0	0	1	1	1	0	0	0	0	29-1-21	0	2	1
FAA-022-290121	Ad	FAA	22	FAA 22	2021-01-29	1	29	2021	0	0	0	0	0	0	0	0	0	0	0	0	0	0	0	0
FAA-030-290121	Ad	FAA	30	FAA 30	2021-01-29	1	29	2021	0	0	0	0	0	0	0	0	0	0	0	0	0	0	0	0
FAC-001-290121	Ca	FAC	1	FAC 1	2021-01-29	1	29	2021	0	0	0	0	0	0	0	0	0	0	0	0	0	0	0	0
FAC-027-290121	Ca	FAC	27	FAC 27	2021-01-29	1	29	2021	0	0	0	0	0	0	0	0	0	0	0	0	0	0	0	0
FAC-018-290121	Ca	FAC	18	FAC 18	2021-01-29	1	29	2021	0	0	0	0	0	0	0	0	0	0	0	0	0	0	0	0
FAC-006-290121	Ca	FAC	6	FAC 6	2021-01-29	1	29	2021	0	0	0	0	0	0	0	0	0	0	0	0	0	0	0	0
FAC-019-290121	Ca	FAC	19	FAC 19	2021-01-29	1	29	2021	0	0	0	0	0	1	1	1	0	0	0	0	27-1-21	0	2	1
FAC-024-290121	Ca	FAC	24	FAC 24	2021-01-29	1	29	2021	0	0	0	0	0	1	1	1	0	0	0	0	26-1-21	0	2	1
FAC-014-290121	Ca	FAC	14	FAC 14	2021-01-29	1	29	2021	0	0	0	0	0	1	1	1	0	0	0	0	15-1-21	1	3	1
FAC-015-290121	Ca	FAC	15	FAC 15	2021-01-29	1	29	2021	0	0	0	0	1	1	1	1	0	0	0	0	26-1-21	0	3	1
FAC-011-290121	Ca	FAC	11	FAC 11	2021-01-29	1	29	2021	1	1	0	0	0	1	1	1	0	0	0	0	26-1-21	0	3	1
FAC-017-290121	Ca	FAC	17	FAC 17	2021-01-29	1	29	2021	0	0	0	0	0	1	1	0	1	0	0	0	22-1-21	1	4	1
FAC-021-290121	Ca	FAC	21	FAC 21	2021-01-29	1	29	2021	1	0	1	0	1	1	1	0	1	0	0	0	24-1-21	1	7	1
FAA-028-310121	Ad	FAA	28	FAA 28	2021-01-31	1	31	2021	0	0	0	0	0	0	0	0	0	0	0	0	0	0	0	0
FAA-002-240221	Ad	FAA	2	FAA 2	2021-02-24	2	24	2021	0	0	0	0	0	0	0	0	0	0	0	0	0	0	0	0
FAA-006-240221	Ad	FAA	6	FAA 6	2021-02-24	2	24	2021	0	0	0	0	0	0	0	0	0	0	0	0	0	0	0	0
FAA-009-240221	Ad	FAA	9	FAA 9	2021-02-24	2	24	2021	1	1	0	0	0	0	0	0	0	0	0	0	0	0	1	1
FAA-012-240221	Ad	FAA	12	FAA 12	2021-02-24	2	24	2021	0	0	0	0	0	0	0	0	0	0	0	0	0	0	0	0
FAA-015-240221	Ad	FAA	15	FAA 15	2021-02-24	2	24	2021	0	0	0	0	0	0	0	0	0	0	0	0	0	0	0	0
FAA-016-240221	Ad	FAA	16	FAA 16	2021-02-24	2	24	2021	0	0	0	0	0	0	1	0	1	0	0	0	22-2-21	0	2	1
FAA-025-240221	Ad	FAA	25	FAA 25	2021-02-24	2	24	2021	0	0	0	0	0	1	1	0	1	0	0	0	20-2-21	1	4	1
FAA-026-240221	Ad	FAA	26	FAA 26	2021-02-24	2	24	2021	0	0	0	0	0	0	0	0	0	0	0	0	0	0	0	0
FAC-029-240221	Ca	FAC	29	FAC 29	2021-02-24	2	24	2021	0	0	0	0	0	0	0	0	0	0	0	0	0	0	0	0
FAC-001-240221	Ca	FAC	1	FAC 1	2021-02-24	2	24	2021	0	0	0	0	0	0	0	0	0	0	0	0	0	0	0	0
FAC-014-240221	Ca	FAC	14	FAC 14	2021-02-24	2	24	2021	0	0	0	0	0	0	0	0	0	0	0	0	0	0	0	0
FAC-017-240221	Ca	FAC	17	FAC 17	2021-02-24	2	24	2021	0	0	0	0	0	0	0	0	0	0	0	0	0	0	0	0
FAC-026-240221	Ca	FAC	26	FAC 26	2021-02-24	2	24	2021	0	0	0	0	0	0	0	0	0	0	0	0	0	0	0	0
FAC-007-240221	Ca	FAC	7	FAC 7	2021-02-24	2	24	2021	0	0	0	0	0	0	0	0	0	0	0	0	0	0	0	0
FAC-018-240221	Ca	FAC	18	FAC 18	2021-02-24	2	24	2021	0	0	0	0	0	0	0	0	0	0	0	0	0	0	0	0
FAC-003-240221	Ca	FAC	3	FAC 3	2021-02-24	2	24	2021	0	0	0	0	0	0	0	0	0	0	0	0	0	0	0	0
FAC-008-240221	Ca	FAC	8	FAC 8	2021-02-24	2	24	2021	0	0	0	0	0	0	0	0	0	0	0	0	0	0	0	0
FAC-012-240221	Ca	FAC	12	FAC 12	2021-02-24	2	24	2021	1	1	0	0	0	0	0	0	0	0	0	0	21-2-21	0	1	1
FAC-019-240221	Ca	FAC	19	FAC 19	2021-02-24	2	24	2021	1	1	0	0	0	0	0	0	0	0	0	0	22-2-21	0	1	1
FAC-028-240221	Ca	FAC	28	FAC 28	2021-02-24	2	24	2021	0	0	0	0	0	1	1	1	0	0	0	0	22-2-21	0	3	1
FAC-009-240221	Ca	FAC	9	FAC 9	2021-02-24	2	24	2021	1	0	1	0	0	0	0	0	0	0	0	0	20-2-21	1	3	1
FAC-006-240221	Ca	FAC	6	FAC 6	2021-02-24	2	24	2021	1	0	0	1	1	1	1	0	1	0	0	0	21-2-21	0	7	1
FAA-001-080321	Ad	FAA	1	FAA 1	2021-03-08	3	8	2021	0	0	0	0	0	0	0	0	0	0	0	0	0	0	0	0
FAA-004-080321	Ad	FAA	4	FAA 4	2021-03-08	3	8	2021	0	0	0	0	0	0	0	0	0	0	0	0	0	0	0	0
FAA-007-080321	Ad	FAA	7	FAA 7	2021-03-08	3	8	2021	0	0	0	0	0	0	0	0	0	0	0	0	0	0	0	0
FAA-008-080321	Ad	FAA	8	FAA 8	2021-03-08	3	8	2021	0	0	0	0	0	0	1	1	0	0	0	0	2021-05-03	0	1	1
FAA-010-080321	Ad	FAA	10	FAA 10	2021-03-08	3	8	2021	0	0	0	0	0	0	0	0	0	0	0	0	0	0	0	0
FAA-011-080321	Ad	FAA	11	FAA 11	2021-03-08	3	8	2021	0	0	0	0	0	0	0	0	0	0	0	0	0	0	0	0
FAA-018-080321	Ad	FAA	18	FAA 18	2021-03-08	3	8	2021	0	0	0	0	0	0	0	0	0	0	0	0	0	0	0	0
FAA-019-080321	Ad	FAA	19	FAA 19	2021-03-08	3	8	2021	0	0	0	0	0	0	0	0	0	0	0	0	0	0	0	0
FAA-021-080321	Ad	FAA	21	FAA 21	2021-03-08	3	8	2021	1	0	1	0	0	0	1	1	0	0	0	0	28-2-21	1	4	1
FAA-022-080321	Ad	FAA	22	FAA 22	2021-03-08	3	8	2021	0	0	0	0	0	0	0	0	0	0	0	0	0	0	0	0
FAA-023-080321	Ad	FAA	23	FAA 23	2021-03-08	3	8	2021	0	0	0	0	0	0	0	0	0	0	0	0	0	0	0	0
FAA-028-080321	Ad	FAA	28	FAA 28	2021-03-08	3	8	2021	0	0	0	0	0	0	0	0	0	0	0	0	0	0	0	0
FAA-029-080321	Ad	FAA	29	FAA 29	2021-03-08	3	8	2021	0	0	0	0	0	0	0	0	0	0	0	0	0	0	0	0
FAC-030-080321	Ca	FAC	30	FAC 30	2021-03-08	3	8	2021	0	0	0	0	0	0	0	0	0	0	0	0	0	0	0	0
FAC-024-080321	Ca	FAC	24	FAC 24	2021-03-08	3	8	2021	0	0	0	0	0	0	1	1	0	0	0	0	2021-05-03	0	1	1
FAC-011-080321	Ca	FAC	11	FAC 11	2021-03-08	3	8	2021	1	0	1	0	0	0	0	0	0	0	0	0	2021-06-03	0	2	1
FAC-027-080321	Ca	FAC	27	FAC 27	2021-03-08	3	8	2021	0	0	0	0	0	1	1	1	0	0	0	0	2021-03-03	1	3	1
FAC-021-080321	Ca	FAC	21	FAC 21	2021-03-08	3	8	2021	1	0	1	0	1	1	1	0	1	0	0	0	2021-03-03	1	7	1
FAA-006-240321	Ad	FAA	6	FAA 6	2021-03-24	3	24	2021	0	0	0	0	0	0	0	0	0	0	0	0	0	0	0	0
FAA-008-240321	Ad	FAA	8	FAA 8	2021-03-24	3	24	2021	0	0	0	0	0	0	0	0	0	0	0	0	0	0	0	0
FAA-011-240321	Ad	FAA	11	FAA 11	2021-03-24	3	24	2021	0	0	0	0	0	0	0	0	0	0	0	0	0	0	0	0
FAA-015-240321	Ad	FAA	15	FAA 15	2021-03-24	3	24	2021	0	0	0	0	0	0	0	0	0	0	0	0	0	0	0	0
FAA-017-240321	Ad	FAA	17	FAA 17	2021-03-24	3	24	2021	0	0	0	0	0	0	0	0	0	0	0	0	0	0	0	0
FAA-019-240321	Ad	FAA	19	FAA 19	2021-03-24	3	24	2021	0	0	0	0	0	0	1	1	0	0	0	0	24-3-21	0	1	1
FAA-020-240321	Ad	FAA	20	FAA 20	2021-03-24	3	24	2021	0	0	0	0	0	0	0	0	0	0	0	0	0	0	0	0
FAA-022-240321	Ad	FAA	22	FAA 22	2021-03-24	3	24	2021	0	0	0	0	0	0	0	0	0	0	0	0	0	0	0	0
FAA-023-240321	Ad	FAA	23	FAA 23	2021-03-24	3	24	2021	0	0	0	0	0	0	0	0	0	0	0	0	0	0	0	0
FAA-025-240321	Ad	FAA	25	FAA 25	2021-03-24	3	24	2021	0	0	0	0	0	0	0	0	0	0	0	0	0	0	0	0
FAA-030-240321	Ad	FAA	30	FAA 30	2021-03-24	3	24	2021	0	0	0	0	0	0	0	0	0	0	0	0	0	0	0	0
FAC-006-240321	Ca	FAC	6	FAC 6	2021-03-24	3	24	2021	0	0	0	0	0	0	0	0	0	0	0	0	0	0	0	0
FAC-003-240321	Ca	FAC	3	FAC 3	2021-03-24	3	24	2021	0	0	0	0	0	0	0	0	0	0	0	0	0	0	0	0
FAC-012-240321	Ca	FAC	12	FAC 12	2021-03-24	3	24	2021	0	0	0	0	0	0	0	0	0	0	0	0	0	0	0	0
FAC-017-240321	Ca	FAC	17	FAC 17	2021-03-24	3	24	2021	0	0	0	0	0	0	0	0	0	0	0	0	0	0	0	0
FAC-007-240321	Ca	FAC	7	FAC 7	2021-03-24	3	24	2021	0	0	0	0	0	0	0	0	0	0	0	0	0	0	0	0
FAC-014-240321	Ca	FAC	14	FAC 14	2021-03-24	3	24	2021	0	0	0	0	0	0	0	0	0	0	0	0	0	0	0	0
FAC-011-240321	Ca	FAC	11	FAC 11	2021-03-24	3	24	2021	1	1	0	0	0	0	0	0	0	0	0	0	22-3-21	0	1	1
FAC-001-240321	Ca	FAC	1	FAC 1	2021-03-24	3	24	2021	0	0	0	0	0	1	1	1	0	0	0	0	21-3-21	0	2	1
FAC-008-240321	Ca	FAC	8	FAC 8	2021-03-24	3	24	2021	0	0	0	0	0	1	1	1	0	0	0	0	18-3-21	1	3	1
FAA-001-020421	Ad	FAA	1	FAA 1	2021-04-02	4	2	2021	0	0	0	0	0	0	0	0	0	0	0	0	0	0	0	0
FAA-002-040421	Ad	FAA	2	FAA 2	2021-04-02	4	2	2021	0	0	0	0	0	0	0	0	0	0	0	0	0	0	0	0
FAA-004-020421	Ad	FAA	4	FAA 4	2021-04-02	4	2	2021	0	0	0	0	0	0	0	0	0	0	0	0	0	0	0	0
FAA-007-020421	Ad	FAA	7	FAA 7	2021-04-02	4	2	2021	0	0	0	0	0	0	0	0	0	0	0	0	0	0	0	0
FAA-010-020421	Ad	FAA	10	FAA 10	2021-04-02	4	2	2021	0	0	0	0	0	0	0	0	0	0	0	0	0	0	0	0
FAA-012-020421	Ad	FAA	12	FAA 12	2021-04-02	4	2	2021	0	0	0	0	0	0	0	0	0	0	0	0	0	0	0	0
FAA-013-020421	Ad	FAA	13	FAA 13	2021-04-02	4	2	2021	0	0	0	0	0	0	0	0	0	0	0	0	0	0	0	0
FAA-016-020421	Ad	FAA	16	FAA 16	2021-04-02	4	2	2021	0	0	0	0	0	0	0	0	0	0	0	0	0	0	0	0
FAA-018-020421	Ad	FAA	18	FAA 18	2021-04-02	4	2	2021	0	0	0	0	0	0	0	0	0	0	0	0	0	0	0	0
FAA-021-020421	Ad	FAA	21	FAA 21	2021-04-02	4	2	2021	0	0	0	0	0	0	0	0	0	0	0	0	0	0	0	0
FAC-030-020421	Ca	FAC	30	FAC 30	2021-04-02	4	2	2021	0	0	0	0	0	0	0	0	0	0	0	0	0	0	0	0
FAC-018-020421	Ca	FAC	18	FAC 18	2021-04-02	4	2	2021	0	0	0	0	0	0	0	0	0	0	0	0	0	0	0	0
FAC-027-020421	Ca	FAC	27	FAC 27	2021-04-02	4	2	2021	0	0	0	0	0	0	0	0	0	0	0	0	0	0	0	0
FAC-026-020421	Ca	FAC	26	FAC 26	2021-04-02	4	2	2021	0	0	0	0	0	0	0	0	0	0	0	0	0	0	0	0
FAC-015-020421	Ca	FAC	15	FAC 15	2021-04-02	4	2	2021	0	0	0	0	0	0	0	0	0	0	0	0	0	0	0	0
FAC-024-020421	Ca	FAC	24	FAC 24	2021-04-02	4	2	2021	0	0	0	0	0	0	1	1	0	0	0	0	29-3-21	1	2	1
FAC-019-020421	Ca	FAC	19	FAC 19	2021-04-02	4	2	2021	0	0	0	0	0	0	1	1	0	0	0	0	29-3-21	1	2	1
FAC-016-020421	Ca	FAC	16	FAC 16	2021-04-02	4	2	2021	0	0	0	0	0	0	1	1	0	0	0	0	2021-02-03	1	2	1
FAC-021-020421	Ca	FAC	21	FAC 21	2021-04-02	4	2	2021	1	0	1	0	0	1	1	1	0	0	0	0	30-3-21	0	4	1
FAA-006-290421	Ad	FAA	6	FAA 6	2021-04-29	4	29	2021	0	0	0	0	0	0	0	0	0	0	0	0	0	0	0	0
FAA-007-290421	Ad	FAA	7	FAA 7	2021-04-29	4	29	2021	0	0	0	0	0	0	0	0	0	0	0	0	0	0	0	0
FAA-008-290421	Ad	FAA	8	FAA 8	2021-04-29	4	29	2021	0	0	0	0	0	0	0	0	0	0	0	0	0	0	0	0
FAA-009-290421	Ad	FAA	9	FAA 9	2021-04-29	4	29	2021	0	0	0	0	0	0	0	0	0	0	0	0	0	0	0	0
FAA-013-290421	Ad	FAA	13	FAA 13	2021-04-29	4	29	2021	0	0	0	0	0	0	0	0	0	0	0	0	0	0	0	0
FAA-015-290421	Ad	FAA	15	FAA 15	2021-04-29	4	29	2021	0	0	0	0	0	0	0	0	0	0	0	0	0	0	0	0
FAA-019-290421	Ad	FAA	19	FAA 19	2021-04-29	4	29	2021	0	0	0	0	0	0	0	0	0	0	0	0	0	0	0	0
FAA-021-290421	Ad	FAA	21	FAA 21	2021-04-29	4	29	2021	0	0	0	0	0	0	0	0	0	0	0	0	0	0	0	0
FAA-023-290421	Ad	FAA	23	FAA 23	2021-04-29	4	29	2021	0	0	0	0	0	0	0	0	0	0	0	0	0	0	0	0
FAA-025-290421	Ad	FAA	25	FAA 25	2021-04-29	4	29	2021	1	0	1	0	0	0	0	0	0	0	0	0	24-4-21	1	3	1
FAA-026-290421	Ad	FAA	26	FAA 26	2021-04-29	4	29	2021	0	0	0	0	0	0	0	0	0	0	0	0	0	0	0	0
FAA-029-290421	Ad	FAA	29	FAA 29	2021-04-29	4	29	2021	1	0	1	0	0	0	0	0	0	0	0	0	24-4-21	1	3	1
FAC-002-290421	Ca	FAC	2	FAC 2	2021-04-29	4	29	2021	0	0	0	0	0	0	0	0	0	0	0	0	0	0	0	0
FAC-003-290421	Ca	FAC	3	FAC 3	2021-04-29	4	29	2021	0	0	0	0	0	0	0	0	0	0	0	0	0	0	0	0
FAC-011-290421	Ca	FAC	11	FAC 11	2021-04-29	4	29	2021	0	0	0	0	0	0	0	0	0	0	0	0	0	0	0	0
FAC-016-290421	Ca	FAC	16	FAC 16	2021-04-29	4	29	2021	0	0	0	0	0	0	0	0	0	0	0	0	0	0	0	0
FAC-018-290421	Ca	FAC	18	FAC 18	2021-04-29	4	29	2021	0	0	0	0	0	0	0	0	0	0	0	0	0	0	0	0
FAC-012-290421	Ca	FAC	12	FAC 12	2021-04-29	4	29	2021	1	0	1	0	1	0	0	0	0	0	0	0	26-4-21	0	3	1
FAC-004-290421	Ca	FAC	4	FAC 4	2021-04-29	4	29	2021	1	1	0	0	1	1	1	0	1	0	0	0	25-4-21	1	6	1
FAA-001-050521	Ad	FAA	1	FAA 1	2021-05-05	5	5	2021	0	0	0	0	0	0	0	0	0	0	0	0	0	0	0	0
FAA-014-050521	Ad	FAA	14	FAA 14	2021-05-05	5	5	2021	0	0	0	0	0	0	0	0	0	0	0	0	0	0	0	0
FAA-016-050521	Ad	FAA	16	FAA 16	2021-05-05	5	5	2021	0	0	0	0	0	0	0	0	0	0	0	0	0	0	0	0
FAA-017-050521	Ad	FAA	17	FAA 17	2021-05-05	5	5	2021	0	0	0	0	0	0	0	0	0	0	0	0	0	0	0	0
FAA-018-050521	Ad	FAA	18	FAA 18	2021-05-05	5	5	2021	0	0	0	0	0	0	0	0	0	0	0	0	0	0	0	0
FAA-020-050521	Ad	FAA	20	FAA 20	2021-05-05	5	5	2021	0	0	0	0	0	1	1	1	0	0	0	0	26-4-21	1	3	1
FAA-022-050521	Ad	FAA	22	FAA 22	2021-05-05	5	5	2021	0	0	0	0	0	0	0	0	0	0	0	0	0	0	0	0
FAA-028-050521	Ad	FAA	28	FAA 28	2021-05-05	5	5	2021	0	0	0	0	0	1	1	1	0	0	0	0	2021-02-05	0	2	1
FAA-030-050521	Ad	FAA	30	FAA 30	2021-05-05	5	5	2021	0	0	0	0	0	0	0	0	0	0	0	0	0	0	0	0
FAC-019-050521	Ca	FAC	19	FAC 19	2021-05-05	5	5	2021	0	0	0	0	0	0	0	0	0	0	0	0	0	0	0	0
FAC-014-050521	Ca	FAC	14	FAC 14	2021-05-05	5	5	2021	0	0	0	0	0	0	0	0	0	0	0	0	0	0	0	0
FAC-006-050521	Ca	FAC	6	FAC 6	2021-05-05	5	5	2021	0	0	0	0	0	1	1	1	0	0	0	0	0	0	2	1
FAC-024-050521	Ca	FAC	24	FAC 24	2021-05-05	5	5	2021	1	0	1	0	0	0	0	0	0	0	0	0	2021-03-05	0	2	1
FAC-015-050521	Ca	FAC	15	FAC 15	2021-05-05	5	5	2021	0	0	0	0	0	1	1	1	0	0	0	0	28-4-21	1	3	1
FAC-017-050521	Ca	FAC	17	FAC 17	2021-05-05	5	5	2021	0	0	0	0	0	1	1	0	1	0	0	0	2021-02-05	0	3	1
FAC-030-050521	Ca	FAC	30	FAC 30	2021-05-05	5	5	2021	0	0	0	0	0	1	1	0	1	0	0	0	29-4-21	1	4	1
FAA-012-270521	Ad	FAA	12	FAA 12	2021-05-27	5	27	2021	0	0	0	0	0	0	0	0	0	0	0	0	0	0	0	0
FAA-002-270521	Ad	FAA	2	FAA 2	2021-05-27	5	27	2021	0	0	0	0	0	0	0	0	0	0	0	0	0	0	0	0
FAA-006-270521	Ad	FAA	6	FAA 6	2021-05-27	5	27	2021	0	0	0	0	0	1	1	1	0	0	0	0	26-5-21	1	3	1
FAA-007-270521	Ad	FAA	7	FAA 7	2021-05-27	5	27	2021	0	0	0	0	0	0	0	0	0	0	0	0	0	0	0	0
FAA-008-270521	Ad	FAA	8	FAA 8	2021-05-27	5	27	2021	0	0	0	0	0	0	0	0	0	0	0	0	0	0	0	0
FAA-009-270521	Ad	FAA	9	FAA 9	2021-05-27	5	27	2021	0	0	0	0	0	0	0	0	0	0	0	0	0	0	0	0
FAA-015-270521	Ad	FAA	15	FAA 15	2021-05-27	5	27	2021	0	0	0	0	0	0	0	0	0	0	0	0	0	0	0	0
FAA-016-270521	Ad	FAA	16	FAA 16	2021-05-27	5	27	2021	0	0	0	0	0	0	0	0	0	0	0	0	0	0	0	0
FAA-025-270521	Ad	FAA	25	FAA 25	2021-05-27	5	27	2021	0	0	0	0	0	0	0	0	0	0	0	0	0	0	0	0
FAA-026-270521	Ad	FAA	26	FAA 26	2021-05-27	5	27	2021	0	0	0	0	0	0	0	0	0	0	0	0	0	0	0	0
FAA-029-270521	Ad	FAA	29	FAA 29	2021-05-27	5	27	2021	1	1	0	0	0	1	1	1	0	0	0	0	23-5-21	1	4	1
FAC-014-270521	Ca	FAC	14	FAC 14	2021-05-27	5	27	2021	0	0	0	0	0	0	0	0	0	0	0	0	0	0	0	0
FAC-030-270521	Ca	FAC	30	FAC 30	2021-05-27	5	27	2021	0	0	0	0	0	0	0	0	0	0	0	0	0	0	0	0
FAC-003-270521	Ca	FAC	3	FAC 3	2021-05-27	5	27	2021	0	0	0	0	0	0	0	0	0	0	0	0	0	0	0	0
FAC-017-270521	Ca	FAC	17	FAC 17	2021-05-27	5	27	2021	0	0	0	0	0	0	0	0	0	0	0	0	0	0	0	0
FAC-016-270521	Ca	FAC	16	FAC 16	2021-05-27	5	27	2021	0	0	0	0	0	0	0	0	0	0	0	0	0	0	0	0
FAC-024-270521	Ca	FAC	24	FAC 24	2021-05-27	5	27	2021	0	0	0	0	1	0	1	1	0	0	0	0	26-5-21	0	2	1
FAC-012-270521	Ca	FAC	12	FAC 12	2021-05-27	5	27	2021	0	0	0	0	0	1	1	1	0	0	0	0	24-5-21	0	2	1
FAC-004-270521	Ca	FAC	4	FAC 4	2021-05-27	5	27	2021	1	1	0	0	0	1	1	0	1	0	0	0	20-5-21	1	5	1
FAC-021-270521	Ca	FAC	21	FAC 21	2021-05-27	5	27	2021	1	0	1	0	1	1	1	0	1	0	0	0	27-5-21	1	7	1
FAA-010-100621	Ad	FAA	10	FAA 10	2021-06-10	6	10	2021	0	0	0	0	0	0	0	0	0	0	0	0	0	0	0	0
FAA-011-100621	Ad	FAA	11	FAA 11	2021-06-10	6	10	2021	0	0	0	0	0	0	0	0	0	0	0	0	0	0	0	0
FAA-012-100621	Ad	FAA	12	FAA 12	2021-06-10	6	10	2021	0	0	0	0	0	0	0	0	0	0	0	0	0	0	0	0
FAA-019-100621	Ad	FAA	19	FAA 19	2021-06-10	6	10	2021	0	0	0	0	0	0	0	0	0	0	0	0	0	0	0	0
FAA-023-100621	Ad	FAA	23	FAA 23	2021-06-10	6	10	2021	0	0	0	0	0	0	0	0	0	0	0	0	0	0	0	0
FAA-028-100621	Ad	FAA	28	FAA 28	2021-06-10	6	10	2021	0	0	0	0	0	0	0	0	0	0	0	0	0	0	0	0
FAA-030-100621	Ad	FAA	30	FAA 30	2021-06-10	6	10	2021	0	0	0	0	0	0	0	0	0	0	0	0	0	0	0	0
FAC-013-100621	Ca	FAC	13	FAC 13	2021-06-10	6	10	2021	0	0	0	0	0	0	0	0	0	0	0	0	0	0	0	0
FAC-028-100621	Ca	FAC	28	FAC 28	2021-06-10	6	10	2021	1	0	1	0	0	0	0	0	0	0	0	0	2021-09-06	0	2	1
FAC-029-100621	Ca	FAC	29	FAC 29	2021-06-10	6	10	2021	0	0	0	0	0	1	1	0	1	0	0	0	2021-07-06	0	3	1
FAA-017-140621	Ad	FAA	17	FAA 17	2021-06-14	6	14	2021	0	0	0	0	0	0	0	0	0	0	0	0	0	0	0	0
FAA-022-140621	Ad	FAA	22	FAA 22	2021-06-14	6	14	2021	1	0	1	0	0	1	1	0	1	0	0	0	2021-07-06	1	6	1
FAA-006-080721	Ad	FAA	6	FAA 6	2021-07-08	7	8	2021	0	0	0	0	0	0	0	0	0	0	0	0	0	0	0	0
FAA-007-080721	Ad	FAA	7	FAA 7	2021-07-08	7	8	2021	0	0	0	0	0	0	0	0	0	0	0	0	0	0	0	0
FAA-008-080721	Ad	FAA	8	FAA 8	2021-07-08	7	8	2021	0	0	0	0	0	0	0	0	0	0	0	0	0	0	0	0
FAA-009-080721	Ad	FAA	9	FAA 9	2021-07-08	7	8	2021	1	0	0	1	0	1	1	1	0	0	0	0	30-6-21	1	6	1
FAA-010-080721	Ad	FAA	10	FAA 10	2021-07-08	7	8	2021	0	0	0	0	0	0	0	0	0	0	0	0	0	0	0	0
FAA-012-080721	Ad	FAA	12	FAA 12	2021-07-08	7	8	2021	0	0	0	0	0	0	0	0	0	0	0	0	0	0	0	0
FAA-019-080721	Ad	FAA	19	FAA 19	2021-07-08	7	8	2021	0	0	0	0	0	0	0	0	0	0	0	0	0	0	0	0
FAA-023-080721	Ad	FAA	23	FAA 23	2021-07-08	7	8	2021	0	0	0	0	0	1	1	1	0	0	0	0	2021-01-07	1	3	1
FAA-025-080721	Ad	FAA	25	FAA 25	2021-07-08	7	8	2021	0	0	0	0	0	0	0	0	0	0	0	0	0	0	0	0
FAA-028-080721	Ad	FAA	28	FAA 28	2021-07-08	7	8	2021	0	0	0	0	0	0	0	0	0	0	0	0	0	0	0	0
FAC-013-080721	Ca	FAC	13	FAC 13	2021-07-08	7	8	2021	0	0	0	0	0	0	0	0	0	0	0	0	0	0	0	0
FAC-016-080721	Ca	FAC	16	FAC 16	2021-07-08	7	8	2021	0	0	0	0	0	0	0	0	0	0	0	0	0	0	0	0
FAC-015-080721	Ca	FAC	15	FAC 15	2021-07-08	7	8	2021	0	0	0	0	0	0	0	0	0	0	0	0	0	0	0	0
FAC-017-080721	Ca	FAC	17	FAC 17	2021-07-08	7	8	2021	0	0	0	0	0	0	0	0	0	0	0	0	0	0	0	0
FAC-011-080721	Ca	FAC	11	FAC 11	2021-07-08	7	8	2021	0	0	0	0	0	0	0	0	0	0	0	0	0	0	0	0
FAC-001-080721	Ca	FAC	1	FAC 1	2021-07-08	7	8	2021	0	0	0	0	0	0	0	0	0	0	0	0	0	0	0	0
FAC-028-080721	Ca	FAC	28	FAC 28	2021-07-08	7	8	2021	0	0	0	0	0	0	0	0	0	0	0	0	0	0	0	0
FAC-029-080721	Ca	FAC	29	FAC 29	2021-07-08	7	8	2021	0	0	0	0	0	0	0	0	0	0	0	0	0	0	0	0
FAC-002-080721	Ca	FAC	2	FAC 2	2021-07-08	7	8	2021	0	0	0	0	0	1	1	1	0	0	0	0	2021-07-07	0	2	1
FAC-003-080721	Ca	FAC	3	FAC 3	2021-07-08	7	8	2021	0	0	0	0	0	1	1	1	0	0	0	0	2021-04-07	1	3	1
FAC-012-080721	Ca	FAC	12	FAC 12	2021-07-08	7	8	2021	0	0	0	0	0	1	1	1	0	0	0	0	29-6-21	1	3	1
FAC-014-080721	Ca	FAC	14	FAC 14	2021-07-08	7	8	2021	1	0	1	0	0	0	0	0	0	0	0	0	30-6-21	1	3	1
FAC-004-080721	Ca	FAC	4	FAC 4	2021-07-08	7	8	2021	1	1	0	0	0	1	1	1	0	0	0	0	30-6-21	1	4	1
FAA-001-150721	Ad	FAA	1	FAA 1	2021-07-15	7	15	2021	0	0	0	0	0	0	0	0	0	0	0	0	0	0	0	0
FAA-017-150721	Ad	FAA	17	FAA 17	2021-07-15	7	15	2021	0	0	0	0	0	0	0	0	0	0	0	0	0	0	0	0
FAA-018-150721	Ad	FAA	18	FAA 18	2021-07-15	7	15	2021	0	0	0	0	0	0	0	0	0	0	0	0	0	0	0	0
FAA-020-150721	Ad	FAA	20	FAA 20	2021-07-15	7	15	2021	0	0	0	0	0	0	1	1	0	0	0	0	13-7-21	0	1	1
FAA-022-150721	Ad	FAA	22	FAA 22	2021-07-15	7	15	2021	0	0	0	0	0	0	0	0	0	0	0	0	0	0	0	0
FAA-030-150721	Ad	FAA	30	FAA 30	2021-07-15	7	15	2021	0	0	0	0	0	0	0	0	0	0	0	0	0	0	0	0
FAC-021-150721	Ca	FAC	21	FAC 21	2021-07-15	7	15	2021	0	0	0	0	0	0	1	1	0	0	0	0	2021-10-07	1	2	1
FAC-008-150721	Ca	FAC	8	FAC 8	2021-07-15	7	15	2021	0	0	0	0	0	1	1	1	0	0	0	0	2021-12-07	0	2	1
FAC-030-150721	Ca	FAC	30	FAC 30	2021-07-15	7	15	2021	0	0	0	0	0	0	1	1	0	0	0	0	2021-10-07	1	2	1
FAA-006-120821	Ad	FAA	6	FAA 6	2021-08-12	8	12	2021	0	0	0	0	0	0	0	0	0	0	0	0	0	0	0	0
FAA-009-120821	Ad	FAA	9	FAA 9	2021-08-12	8	12	2021	0	0	0	0	0	0	0	0	0	0	0	0	0	0	0	0
FAA-010-120821	Ad	FAA	10	FAA 10	2021-08-12	8	12	2021	0	0	0	0	0	0	0	0	0	0	0	0	0	0	0	0
FAA-011-120821	Ad	FAA	11	FAA 11	2021-08-12	8	12	2021	1	0	1	0	0	0	0	0	0	0	0	0	30-7-21	1	3	1
FAA-015-120821	Ad	FAA	15	FAA 15	2021-08-12	8	12	2021	0	0	0	0	0	0	0	0	0	0	0	0	0	0	0	0
FAA-018-120821	Ad	FAA	18	FAA 18	2021-08-12	8	12	2021	0	0	0	0	0	0	0	0	0	0	0	0	0	0	0	0
FAA-019-120821	Ad	FAA	19	FAA 19	2021-08-12	8	12	2021	0	0	0	0	0	0	0	0	0	0	0	0	0	0	0	0
FAA-021-120821	Ad	FAA	21	FAA 21	2021-08-12	8	12	2021	0	0	0	0	0	0	0	0	0	0	0	0	0	0	0	0
FAA-025-120821	Ad	FAA	25	FAA 25	2021-08-12	8	12	2021	0	0	0	0	0	0	0	0	0	0	0	0	0	0	0	0
FAA-026-120821	Ad	FAA	26	FAA 26	2021-08-12	8	12	2021	0	0	0	0	0	0	0	0	0	0	0	0	0	0	0	0
FAA-029-120821	Ad	FAA	29	FAA 29	2021-08-12	8	12	2021	0	0	0	0	0	0	0	0	0	0	0	0	0	0	0	0
FAC-001-120821	Ca	FAC	1	FAC 1	2021-08-12	8	12	2021	0	0	0	0	0	0	0	0	0	0	0	0	0	0	0	0
FAC-018-120821	Ca	FAC	18	FAC 18	2021-08-12	8	12	2021	0	0	0	0	0	0	0	0	0	0	0	0	0	0	0	0
FAC-006-120821	Ca	FAC	6	FAC 6	2021-08-12	8	12	2021	0	0	0	0	0	0	0	0	0	0	0	0	0	0	0	0
FAC-029-120821	Ca	FAC	29	FAC 29	2021-08-12	8	12	2021	0	0	0	0	0	0	0	0	0	0	0	0	0	0	0	0
FAC-011-120821	Ca	FAC	11	FAC 11	2021-08-12	8	12	2021	0	0	0	0	0	0	0	0	0	0	0	0	0	0	0	0
FAC-013-120821	Ca	FAC	13	FAC 13	2021-08-12	8	12	2021	0	0	0	0	0	0	0	0	0	0	0	0	0	0	0	0
FAC-017-120821	Ca	FAC	17	FAC 17	2021-08-12	8	12	2021	0	0	0	0	0	0	0	0	0	0	0	0	0	0	0	0
FAC-004-120821	Ca	FAC	4	FAC 4	2021-08-12	8	12	2021	0	0	0	0	0	0	0	0	0	0	0	0	0	0	0	0
FAC-012-120821	Ca	FAC	12	FAC 12	2021-08-12	8	12	2021	1	1	0	0	0	0	0	0	0	0	0	0	2021-09-08	0	1	1
FAC-028-120821	Ca	FAC	28	FAC 28	2021-08-12	8	12	2021	0	0	0	0	0	1	1	1	0	0	0	0	2021-09-08	0	2	1
FAC-014-120821	Ca	FAC	14	FAC 14	2021-08-12	8	12	2021	0	0	0	0	0	1	1	1	0	0	0	0	2021-05-08	1	3	1
FAC-002-120821	Ca	FAC	2	FAC 2	2021-08-12	8	12	2021	0	0	0	0	0	1	1	0	1	0	0	0	2021-05-08	1	4	1
FAC-008-120821	Ca	FAC	8	FAC 8	2021-08-12	8	12	2021	1	0	1	0	0	1	1	0	1	0	0	0	2021-09-08	0	5	1
FAC-016-120821	Ca	FAC	16	FAC 16	2021-08-12	8	12	2021	1	0	1	0	0	1	1	1	0	0	0	0	2021-05-08	1	5	1
FAC-021-120821	Ca	FAC	21	FAC 21	2021-08-12	8	12	2021	1	0	1	0	1	1	1	0	1	0	0	0	2021-05-08	1	7	1
FAA-001-180821	Ad	FAA	1	FAA 1	2021-08-18	8	18	2021	1	1	0	0	0	1	1	1	0	0	0	0	2021-04-08	1	4	1
FAA-007-180821	Ad	FAA	7	FAA 7	2021-08-18	8	18	2021	0	0	0	0	0	0	0	0	0	0	0	0	0	0	0	0
FAA-012-180821	Ad	FAA	12	FAA 12	2021-08-18	8	18	2021	0	0	0	0	0	0	0	0	0	0	0	0	0	0	0	0
FAA-014-180821	Ad	FAA	14	FAA 14	2021-08-18	8	18	2021	0	0	0	0	0	0	0	0	0	0	0	0	0	0	0	0
FAA-020-180821	Ad	FAA	20	FAA 20	2021-08-18	8	18	2021	0	0	0	0	0	0	0	0	0	0	0	0	0	0	0	0
FAA-022-180821	Ad	FAA	22	FAA 22	2021-08-18	8	18	2021	0	0	0	0	0	0	0	0	0	0	0	0	0	0	0	0
FAA-023-180821	Ad	FAA	23	FAA 23	2021-08-18	8	18	2021	0	0	0	0	0	0	0	0	0	0	0	0	0	0	0	0
FAA-028-180821	Ad	FAA	28	FAA 28	2021-08-18	8	18	2021	0	0	0	0	0	0	0	0	0	0	0	0	0	0	0	0
FAA-030-180821	Ad	FAA	30	FAA 30	2021-08-18	8	18	2021	0	0	0	0	0	0	0	0	0	0	0	0	0	0	0	0
FAC-019-180821	Ca	FAC	19	FAC 19	2021-08-18	8	18	2021	0	0	0	0	0	0	0	0	0	0	0	0	0	0	0	0
FAC-027-180821	Ca	FAC	27	FAC 27	2021-08-18	8	18	2021	0	0	0	0	0	0	0	0	0	0	0	0	0	0	0	0
FAA-021-050722	Ad	FAA	21	FAA 21	2022-07-05	7	5	2022	0	0	0	0	0	0	0	0	0	0	0	0	0	0	0	0
FAA-012-050722	Ad	FAA	12	FAA 12	2022-07-05	7	5	2022	0	0	0	0	0	0	0	0	0	0	0	0	0	0	0	0
FAA-014-050722	Ad	FAA	14	FAA 14	2022-07-05	7	5	2022	0	0	0	0	0	0	0	0	0	0	0	0	0	0	0	0
FAA-010-050722	Ad	FAA	10	FAA 10	2022-07-05	7	5	2022	0	0	0	0	0	0	0	0	0	0	0	0	0	0	0	0
FAA-016-050722	Ad	FAA	16	FAA 16	2022-07-05	7	5	2022	0	0	0	0	0	0	0	0	0	0	0	0	0	0	0	0
FAA-023-050722	Ad	FAA	23	FAA 23	2022-07-05	7	5	2022	0	0	0	0	0	0	0	0	0	0	0	0	0	0	0	0
FAA-020-050722	Ad	FAA	20	FAA 20	2022-07-05	7	5	2022	0	0	0	0	0	0	0	0	0	0	0	0	0	0	0	0
FAA-013-050722	Ad	FAA	13	FAA 13	2022-07-05	7	5	2022	0	0	0	0	0	0	0	0	0	0	0	0	0	0	0	0
FAA-019-050722	Ad	FAA	19	FAA 19	2022-07-05	7	5	2022	0	0	0	0	0	0	0	0	0	0	0	0	0	0	0	0
FAA-028-050722	Ad	FAA	28	FAA 28	2022-07-05	7	5	2022	0	0	0	0	0	1	0	0	0	0	0	0	0	0	1	1
FAA-018-050722	Ad	FAA	18	FAA 18	2022-07-05	7	5	2022	0	0	0	0	0	1	1	1	0	0	0	0	2022-01-07	1	3	1
FAA-022-050722	Ad	FAA	22	FAA 22	2022-07-05	7	5	2022	0	0	0	0	0	0	0	0	0	0	0	0	0	0	0	0
FAA-011-050722	Ad	FAA	11	FAA 11	2022-07-05	7	5	2022	0	0	0	0	0	0	0	0	0	0	0	0	0	0	0	0
KNS-121-057022	Cs	KNS	121	KNS 121	2022-07-05	7	5	2022	0	0	0	0	0	0	0	0	0	0	0	0	0	0	0	0
KNS-113-057022	Cs	KNS	113	KNS 113	2022-07-05	7	5	2022	0	0	0	0	0	1	0	0	0	0	0	0	2022-01-07	1	2	1
KNS-112-057022	Cs	KNS	112	KNS 112	2022-07-05	7	5	2022	0	0	0	0	0	0	0	0	0	0	0	0	0	0	0	0
KNS-100-057022	Cs	KNS	100	KNS 100	2022-07-05	7	5	2022	0	0	0	0	0	1	0	0	0	0	0	0	0	0	1	1
KNS-084-057022	Cs	KNS	84	KNS 84	2022-07-05	7	5	2022	0	0	0	0	0	0	0	0	0	0	0	0	0	0	0	0
[truncated: 48 more rows]

## Sheet: Weather Predictors PCA
Eigenvalues of species (weather variables) in predicting symptoms scores in Cs schoolchildren (pre-COVID only)											Redundancy analysis (RDA) biplot of weather predictors, collapsed into PC1 and PC2 (explaining 98.8% of symptoms scores variance)
Analyses performed using "vegan" package in R.
